# Supplementary material for: Rhynchophorus palmarum in Disguise: Undescribed Polymorphism in the “Black” Palm Weevil
Source: PLoS One. 2015 Dec 18;10(12):e0143210. doi: 10.1371/journal.pone.0143210 (PMC4684280; doi:10.1371/journal.pone.0143210)
Supplement: S1 Database — (XLSX) [file pone.0143210.s001.xlsx]

## Sheet: Sheet1
Collection catalogue number	Shape of posterior margin of pronotum	Description of width of subgenal suture	Width of subgenal suture (mm)	Ventral distance between antennal scrobes (mm)-narrower section	Ventral distance between antennal scrobes (mm)-wider section	Dorsal Interocular space (pixels)	Width of rostrum at base (pixels)	Relationship between interocular space and width of rostrum at base	Shape of dorsal tip of rostrum	Dorsal zone of head	Ventral zone of head	Dorsal zone of thorax	Ventral zone of thorax	Dorsal zone of abdomen	Ventral zone of abdomen	Elytra	Legs	Leg part with color	Number of teeth of left mandible	Number of teeth of left mandible	Sex	Body longitude (mm) (between anterior margin of pronotum to anterior margin of pygidium)	Collection Date (YYYY-MM-DD)	Other Catalog Numbers (N/A= not applicable)	Observations
CEUNP:23302	Produced or extended medially	narrow	not measured	not measured	not measured	not measured	not measured	not measured	grooved	Black	Black	Black	Black	Black	Black	Black	Black	Whole	2	2	undetermined	not measured	Was documented	N/A
CEUNP:23488	Produced or extended medially	narrow	not measured	not measured	not measured	not measured	not measured	not measured	grooved	Black	Black	Black	Black	Black	Black	Black	Black	Whole	2	2	undetermined	not measured	Was documented	N/A
CEUNP:23489	Produced or extended medially	narrow	not measured	not measured	not measured	not measured	not measured	not measured	grooved	Black	Black	Black	Black	Black	Black	Black	Black	Whole	3	2	undetermined	not measured	Was documented	N/A
CEUNP:23490	Produced or extended medially	narrow	not measured	not measured	not measured	not measured	not measured	not measured	grooved	Black	Black	Black	Black	Black	Black	Black	Black	Whole	3	2	undetermined	not measured	Was documented	N/A
CEUNP:23491	Produced or extended medially	narrow	not measured	not measured	not measured	not measured	not measured	not measured	grooved	Black	Black	Black	Black	Black	Black	Black	Black	Whole	2	2	undetermined	not measured	Was documented	N/A
CEUNP:23492	Produced or extended medially	narrow	not measured	not measured	not measured	not measured	not measured	not measured	grooved	Black	Black	Black	Black	Black	Black	Black	Black	Whole	2	2	undetermined	not measured	Was documented	N/A
CEUNP:23493	Produced or extended medially	narrow	not measured	not measured	not measured	not measured	not measured	not measured	grooved	Black	Black	Black	Black	Black	Black	Black	Black	Whole	2	2	undetermined	not measured	Was documented	N/A
CEUNP:23494	Produced or extended medially	narrow	not measured	not measured	not measured	not measured	not measured	not measured	grooved	Black	Black	Black	Black	Black	Black	Black	Black	Whole	3	2	undetermined	not measured	Was documented	N/A
CEUNP:23495	Produced or extended medially	narrow	not measured	not measured	not measured	not measured	not measured	not measured	grooved	Black	Black	Black	Black	Black	Black	Black	Black	Whole	2	2	undetermined	not measured	Was documented	N/A
CEUNP:23496	Produced or extended medially	narrow	not measured	not measured	not measured	not measured	not measured	not measured	grooved	Black	Black	Black	Black	Black	Black	Black	Black	Whole	2	2	undetermined	not measured	Was documented	N/A
CEUNP:23497	Produced or extended medially	narrow	not measured	not measured	not measured	not measured	not measured	not measured	grooved	Black	Black	Black	Black	Black	Black	Black	Black	Whole	2	2	undetermined	not measured	Was documented	N/A
CEUNP:23498	Produced or extended medially	narrow	not measured	not measured	not measured	not measured	not measured	not measured	grooved	Black	Black	Black	Black	Black	Black	Black	Black	Whole	3	3	undetermined	not measured	Was documented	N/A
CEUNP:23499	Produced or extended medially	narrow	not measured	not measured	not measured	not measured	not measured	not measured	grooved	Black	Black	Black	Black	Black	Black	Black	Black	Whole	2	2	undetermined	not measured	Was documented	N/A
CEUNP:23500	Produced or extended medially	narrow	not measured	not measured	not measured	not measured	not measured	not measured	grooved	Black	Black	Black	Black	Black	Black	Black	Black	Whole	3	2	undetermined	not measured	Was documented	N/A
CEUNP:23501	Produced or extended medially	narrow	not measured	not measured	not measured	not measured	not measured	not measured	grooved	Black	Black	Black	Black	Black	Black	Black	Black	Whole	3	2	undetermined	not measured	Was documented	N/A
CEUNP:23502	Produced or extended medially	narrow	not measured	not measured	not measured	not measured	not measured	not measured	grooved	Black	Black	Black	Black	Black	Black	Black	Black	Whole	2	2	undetermined	not measured	Was documented	N/A
CEUNP:23503	Produced or extended medially	narrow	not measured	not measured	not measured	not measured	not measured	not measured	grooved	Black	Black	Black	Black	Black	Black	Black	Black	Whole	2	2	undetermined	not measured	Was documented	N/A
CEUNP:23504	Produced or extended medially	narrow	not measured	not measured	not measured	not measured	not measured	not measured	grooved	Black	Black	Black	Black	Black	Black	Black	Black	Whole	2	2	undetermined	not measured	Was documented	N/A
CEUNP:23505	Produced or extended medially	narrow	not measured	not measured	not measured	not measured	not measured	not measured	grooved	Black	Black	Black	Black	Black	Black	Black	Black	Whole	2	2	undetermined	not measured	Was documented	N/A
CEUNP:23506	Produced or extended medially	narrow	not measured	not measured	not measured	not measured	not measured	not measured	grooved	Black	Black	Black	Black	Black	Black	Black	Black	Whole	3	2	undetermined	not measured	Was documented	N/A
CEUNP:23507	Produced or extended medially	narrow	not measured	not measured	not measured	not measured	not measured	not measured	grooved	Black	Black	Black	Black	Black	Black	Black	Black	Whole	2	2	undetermined	not measured	Was documented	N/A
CEUNP:23508	Produced or extended medially	narrow	not measured	not measured	not measured	not measured	not measured	not measured	grooved	Black	Black	Black	Black	Black	Black	Black	Black	Whole	2	2	undetermined	not measured	Was documented	N/A
CEUNP:23509	Produced or extended medially	narrow	not measured	not measured	not measured	not measured	not measured	not measured	grooved	Black	Black	Black	Black	Black	Black	Black	Black	Whole	2	2	undetermined	not measured	Was documented	N/A
CEUNP:23510	Produced or extended medially	narrow	not measured	not measured	not measured	not measured	not measured	not measured	grooved	Black	Black	Black	Black	Black	Black	Black	Black	Whole	2	2	undetermined	not measured	Was documented	N/A
CEUNP:23511	Produced or extended medially	narrow	not measured	not measured	not measured	not measured	not measured	not measured	grooved	Black	Black	Black	Black	Black	Black	Black	Black	Whole	3	2	undetermined	not measured	Was documented	N/A
CEUNP:23513	Produced or extended medially	narrow	not measured	not measured	not measured	not measured	not measured	not measured	grooved	Black	Black	Black	Black	Black	Black	Black	Black	Whole	2	2	undetermined	not measured	Was documented	N/A
CEUNP:23514	Produced or extended medially	narrow	not measured	not measured	not measured	not measured	not measured	not measured	grooved	Black	Black	Black	Black	Black	Black	Black	Black	Whole	3	2	undetermined	not measured	Was documented	N/A
CEUNP:23515	Produced or extended medially	narrow	not measured	not measured	not measured	not measured	not measured	not measured	grooved	Black	Black	Black	Black	Black	Black	Black	Black	Whole	3	2	undetermined	not measured	Was documented	N/A
CEUNP:23516	Produced or extended medially	narrow	not measured	not measured	not measured	not measured	not measured	not measured	grooved	Black	Black	Black	Black	Black	Black	Black	Black	Whole	3	2	undetermined	not measured	Was documented	N/A
CEUNP:23517	Produced or extended medially	narrow	not measured	not measured	not measured	not measured	not measured	not measured	grooved	Black	Black	Black	Black	Black	Black	Black	Black	Whole	2	2	undetermined	not measured	Was documented	N/A
CEUNP:23518	Produced or extended medially	narrow	not measured	not measured	not measured	not measured	not measured	not measured	grooved	Black	Black	Black	Black	Black	Black	Black	Black	Whole	2	2	undetermined	not measured	Was documented	N/A
CEUNP:23519	Produced or extended medially	narrow	not measured	not measured	not measured	not measured	not measured	not measured	grooved	Black	Black	Black	Black	Black	Black	Black	Black	Whole	2	2	undetermined	not measured	Was documented	N/A
CEUNP:23520	Produced or extended medially	narrow	not measured	not measured	not measured	not measured	not measured	not measured	grooved	Black	Black	Black	Black	Black	Black	Black	Black	Whole	2	2	undetermined	not measured	Was documented	N/A
CEUNP:23521	Produced or extended medially	narrow	not measured	not measured	not measured	not measured	not measured	not measured	grooved	Black	Black	Black	Black	Black	Black	Black	Black	Whole	2	2	undetermined	not measured	Was documented	N/A
CEUNP:23523	Produced or extended medially	narrow	not measured	not measured	not measured	not measured	not measured	not measured	grooved	Black	Black	Black	Black	Black	Black	Black	Black	Whole	2	2	undetermined	not measured	Was documented	N/A
CEUNP:23523	Produced or extended medially	narrow	not measured	not measured	not measured	not measured	not measured	not measured	grooved	Black	Black	Black	Black	Black	Black	Black	Black	Whole	3	2	undetermined	not measured	Was documented	N/A
CEUNP:23524	Produced or extended medially	narrow	not measured	not measured	not measured	not measured	not measured	not measured	grooved	Black	Black	Black	Black	Black	Black	Black	Black	Whole	2	2	Male	not measured	Was documented	N/A
CEUNP:23525	Produced or extended medially	narrow	not measured	not measured	not measured	not measured	not measured	not measured	grooved	Black	Black	Black	Black	Black	Black	Black	Black	Whole	2	2	undetermined	not measured	Was documented	N/A
CEUNP:23526	Produced or extended medially	narrow	not measured	not measured	not measured	not measured	not measured	not measured	grooved	Black	Black	Black	Black	Black	Black	Black	Black	Whole	3	2	undetermined	not measured	Was documented	N/A
CEUNP:23527	Produced or extended medially	narrow	not measured	not measured	not measured	not measured	not measured	not measured	grooved	Black	Black	Black	Black	Black	Black	Black	Black	Whole	2	2	undetermined	not measured	Was documented	N/A
CEUNP:23528	Produced or extended medially	narrow	not measured	not measured	not measured	not measured	not measured	not measured	grooved	Black	Black	Black	Black	Black	Black	Black	Black	Whole	2	2	undetermined	not measured	Was documented	N/A
CEUNP:23529	Produced or extended medially	narrow	not measured	not measured	not measured	not measured	not measured	not measured	grooved	Black	Black	Black	Black	Black	Black	Black	Black	Whole	2	2	undetermined	not measured	Was documented	N/A
CEUNP:23530	Produced or extended medially	narrow	not measured	not measured	not measured	not measured	not measured	not measured	grooved	Black	Black	Black	Black	Black	Black	Black	Black	Whole	2	2	undetermined	not measured	Was documented	N/A
CEUNP:23535	Produced or extended medially	narrow	not measured	not measured	not measured	not measured	not measured	not measured	grooved	Black	Black	Black	Black	Black	Black	Black	Black	Whole	2	2	undetermined	not measured	Was documented	N/A
CEUNP:23536	Produced or extended medially	narrow	not measured	not measured	not measured	not measured	not measured	not measured	grooved	Black	Black	Black	Black	Black	Black	Black	Black	Whole	3	2	undetermined	not measured	Was documented	N/A
CEUNP:23537	Produced or extended medially	narrow	not measured	not measured	not measured	not measured	not measured	not measured	grooved	Black	Black	Black	Black	Black	Black	Black	Black	Whole	3	2	undetermined	not measured	Was documented	N/A
CEUNP:23538	Produced or extended medially	narrow	not measured	not measured	not measured	not measured	not measured	not measured	grooved	Black	Black	Black	Black	Black	Black	Black	Black	Whole	2	2	undetermined	not measured	Was documented	N/A
CEUNP:23539	Produced or extended medially	narrow	not measured	not measured	not measured	not measured	not measured	not measured	grooved	Black	Black	Black	Black	Black	Black	Black	Black	Whole	2	2	undetermined	not measured	Was documented	N/A
CEUNP:23540	Produced or extended medially	narrow	not measured	not measured	not measured	not measured	not measured	not measured	grooved	Black	Black	Black	Black	Black	Black	Black	Black	Whole	Not visible	Not visible	undetermined	not measured	Was documented	N/A
CEUNP:23541	Produced or extended medially	narrow	not measured	not measured	not measured	not measured	not measured	not measured	grooved	Black	Black	Black	Black	Black	Black	Black	Black	Whole	3	2	undetermined	not measured	Was documented	N/A
CEUNP:23542	Produced or extended medially	narrow	not measured	not measured	not measured	not measured	not measured	not measured	grooved	Black	Black	Black	Black	Black	Black	Black	Black	Whole	3	2	undetermined	not measured	Was documented	N/A
CEUNP:23543	Produced or extended medially	narrow	not measured	not measured	not measured	not measured	not measured	not measured	grooved	Black	Black	Black	Black	Black	Black	Black	Black	Whole	2	2	undetermined	not measured	Was documented	N/A
CEUNP:23544	Produced or extended medially	narrow	not measured	not measured	not measured	not measured	not measured	not measured	grooved	Black	Black	Black	Black	Black	Black	Black	Black	Whole	2	2	undetermined	not measured	Was documented	N/A
CEUNP:23545	Produced or extended medially	narrow	not measured	not measured	not measured	not measured	not measured	not measured	grooved	Black	Black	Black	Black	Black	Black	Black	Black	Whole	2	2	undetermined	not measured	Was documented	N/A
CEUNP:23546	Produced or extended medially	narrow	not measured	not measured	not measured	not measured	not measured	not measured	grooved	Black	Black	Black	Black	Black	Black	Black	Black	Whole	3	2	undetermined	not measured	Was documented	N/A
CEUNP:23547	Produced or extended medially	narrow	not measured	not measured	not measured	not measured	not measured	not measured	grooved	Black	Black	Black	Black	Black	Black	Black	Black	Whole	2	2	undetermined	not measured	Was documented	N/A
CEUNP:23548	Produced or extended medially	narrow	not measured	not measured	not measured	not measured	not measured	not measured	grooved	Black	Black	Black	Black	Black	Black	Black	Black	Whole	3	2	undetermined	not measured	Was documented	N/A
CEUNP:23549	Produced or extended medially	narrow	not measured	not measured	not measured	not measured	not measured	not measured	grooved	Black	Black	Black	Black	Black	Black	Black	Black	Whole	2	2	undetermined	not measured	Was documented	N/A
CEUNP:23550	Produced or extended medially	narrow	not measured	not measured	not measured	not measured	not measured	not measured	grooved	Black	Black	Black	Black	Black	Black	Black	Black	Whole	Not visible	Not visible	undetermined	not measured	Was documented	N/A
CEUNP:23551	Produced or extended medially	narrow	not measured	not measured	not measured	not measured	not measured	not measured	grooved	Black	Black	Black	Black	Black	Black	Black	Black	Whole	2	2	undetermined	not measured	Was documented	N/A
CEUNP:23552	Produced or extended medially	narrow	not measured	not measured	not measured	not measured	not measured	not measured	grooved	Black	Black	Black	Black	Black	Black	Black	Black	Whole	2	2	undetermined	not measured	Was documented	N/A
CEUNP:23553	Produced or extended medially	narrow	not measured	not measured	not measured	not measured	not measured	not measured	grooved	Black	Black	Black	Black	Black	Black	Black	Black	Whole	2	2	undetermined	not measured	Was documented	N/A
CEUNP:23554	Produced or extended medially	narrow	not measured	not measured	not measured	not measured	not measured	not measured	grooved	Black	Black	Black	Black	Black	Black	Black	Black	Whole	2	2	undetermined	not measured	Was documented	N/A
CEUNP:23555	Produced or extended medially	narrow	not measured	not measured	not measured	not measured	not measured	not measured	grooved	Black	Black	Black	Black	Black	Black	Black	Black	Whole	2	2	Male	not measured	Was documented	N/A
CEUNP:23556	Produced or extended medially	narrow	not measured	not measured	not measured	not measured	not measured	not measured	grooved	Black	Black	Black	Black	Black	Black	Black	Black	Whole	3	2	undetermined	not measured	Was documented	N/A
CEUNP:23557	Produced or extended medially	narrow	not measured	not measured	not measured	not measured	not measured	not measured	grooved	Black	Black	Black	Black	Black	Black	Black	Black	Whole	2	2	undetermined	not measured	Was documented	N/A
CEUNP:23558	Produced or extended medially	narrow	not measured	not measured	not measured	not measured	not measured	not measured	grooved	Black	Black	Black	Black	Black	Black	Black	Black	Whole	2	2	undetermined	not measured	Was documented	N/A
CEUNP:23559	Produced or extended medially	narrow	not measured	not measured	not measured	not measured	not measured	not measured	grooved	Black	Black	Black	Black	Black	Black	Black	Black	Whole	2	2	undetermined	not measured	Was documented	N/A
CEUNP:23560	Produced or extended medially	narrow	not measured	not measured	not measured	not measured	not measured	not measured	grooved	Black	Black	Black	Black	Black	Black	Black	Black	Whole	2	2	undetermined	not measured	Was documented	N/A
CEUNP:23561	Produced or extended medially	narrow	not measured	not measured	not measured	not measured	not measured	not measured	grooved	Black	Black	Black	Black	Black	Black	Black	Black	Whole	2	2	undetermined	not measured	Was documented	N/A
CEUNP:23562	Produced or extended medially	narrow	not measured	not measured	not measured	not measured	not measured	not measured	grooved	Black	Black	Black	Black	Black	Black	Black	Black	Whole	2	2	Male	not measured	Was documented	N/A
CEUNP:23563	Produced or extended medially	narrow	not measured	not measured	not measured	not measured	not measured	not measured	grooved	Black	Black	Black	Black	Black	Black	Black	Black	Whole	3	2	Male	not measured	Was documented	N/A
CEUNP:23564	Produced or extended medially	narrow	not measured	not measured	not measured	not measured	not measured	not measured	grooved	Black	Black	Black	Black	Black	Black	Black	Black	Whole	2	2	undetermined	not measured	Was documented	N/A
CEUNP:23565	Produced or extended medially	narrow	not measured	not measured	not measured	not measured	not measured	not measured	grooved	Black	Black	Black	Black	Black	Black	Black	Black	Whole	2	2	undetermined	not measured	Was documented	N/A
CEUNP:23566	Produced or extended medially	narrow	not measured	not measured	not measured	not measured	not measured	not measured	grooved	Black	Black	Black	Black	Black	Black	Black	Black	Whole	2	2	undetermined	not measured	Was documented	N/A
CEUNP:23567	Produced or extended medially	narrow	not measured	not measured	not measured	not measured	not measured	not measured	grooved	Black	Black	Black	Black	Black	Black	Black	Black	Whole	3	2	undetermined	not measured	Was documented	N/A
CEUNP:23568	Produced or extended medially	narrow	not measured	not measured	not measured	not measured	not measured	not measured	grooved	Black	Black	Black	Black	Black	Black	Black	Black	Whole	2	2	Male	not measured	Was documented	N/A
CEUNP:23571	Produced or extended medially	narrow	not measured	not measured	not measured	not measured	not measured	not measured	grooved	Black	Black	Black	Black	Black	Black	Black	Black	Whole	3	2	undetermined	not measured	Was documented	N/A
CEUNP:23572	Produced or extended medially	narrow	not measured	not measured	not measured	not measured	not measured	not measured	grooved	Black	Black	Black	Black	Black	Black	Black	Black	Whole	3	2	undetermined	not measured	Was documented	N/A
CEUNP:23573	Produced or extended medially	narrow	not measured	not measured	not measured	not measured	not measured	not measured	grooved	Black	Black	Black	Black	Black	Black	Black	Black	Whole	3	2	undetermined	not measured	Was documented	N/A
CEUNP:23574	Produced or extended medially	narrow	not measured	not measured	not measured	not measured	not measured	not measured	grooved	Black	Black	Black	Black	Black	Black	Black	Black	Whole	3	2	undetermined	not measured	Was documented	N/A
CEUNP:23575	Produced or extended medially	narrow	not measured	not measured	not measured	not measured	not measured	not measured	grooved	Black	Black	Black	Black	Black	Black	Black	Black	Whole	2	2	undetermined	not measured	Was documented	N/A
CEUNP:23576	Produced or extended medially	narrow	not measured	not measured	not measured	not measured	not measured	not measured	grooved	Black	Black	Black	Black	Black	Black	Black	Black	Whole	Not visible	Not visible	undetermined	not measured	Was documented	N/A
CEUNP:23577	Produced or extended medially	narrow	not measured	not measured	not measured	not measured	not measured	not measured	grooved	Black	Black	Black	Black	Black	Black	Black	Black	Whole	2	2	undetermined	not measured	Was documented	N/A
CEUNP:23578	Produced or extended medially	narrow	not measured	not measured	not measured	not measured	not measured	not measured	grooved	Black	Black	Black	Black	Black	Black	Black	Black	Whole	2	2	undetermined	not measured	Was documented	N/A
CEUNP:23579	Produced or extended medially	narrow	not measured	not measured	not measured	not measured	not measured	not measured	grooved	Black	Black	Black	Black	Black	Black	Black	Black	Whole	Not visible	Not visible	undetermined	not measured	Was documented	N/A
CEUNP:23580	Produced or extended medially	narrow	not measured	not measured	not measured	not measured	not measured	not measured	grooved	Black	Black	Black	Black	Black	Black	Black	Black	Whole	3	2	undetermined	not measured	Was documented	N/A
CEUNP:23581	Produced or extended medially	narrow	not measured	not measured	not measured	not measured	not measured	not measured	grooved	Black	Black	Black	Black	Black	Black	Black	Black	Whole	2	2	undetermined	not measured	Was documented	N/A
CEUNP:23582	Produced or extended medially	narrow	not measured	not measured	not measured	not measured	not measured	not measured	grooved	Black	Black	Black	Black	Black	Black	Black	Black	Whole	2	2	undetermined	not measured	Was documented	N/A
CEUNP:23583	Produced or extended medially	narrow	not measured	not measured	not measured	not measured	not measured	not measured	grooved	Black	Black	Black	Black	Black	Black	Black	Black	Whole	3	2	undetermined	not measured	Was documented	N/A
CEUNP:23584	Produced or extended medially	narrow	not measured	not measured	not measured	not measured	not measured	not measured	grooved	Black	Black	Black	Black	Black	Black	Black	Black	Whole	2	2	Male	not measured	Was documented	N/A
CEUNP:23585	Produced or extended medially	narrow	not measured	not measured	not measured	not measured	not measured	not measured	grooved	Black	Black	Black	Black	Black	Black	Black	Black	Whole	2	2	Male	not measured	Was documented	N/A
CEUNP:23586	Produced or extended medially	narrow	not measured	not measured	not measured	not measured	not measured	not measured	grooved	Black	Black	Black	Black	Black	Black	Black	Black	Whole	2	2	Male	not measured	Was documented	N/A
CEUNP:23587	Produced or extended medially	narrow	not measured	not measured	not measured	not measured	not measured	not measured	grooved	Black	Black	Black	Black	Black	Black	Black	Black	Whole	2	2	undetermined	not measured	Was documented	N/A
CEUNP:23588	Produced or extended medially	narrow	not measured	not measured	not measured	not measured	not measured	not measured	grooved	Black	Black	Black	Black	Black	Black	Black	Black	Whole	2	2	Male	not measured	Was documented	N/A
CEUNP:23600	Produced or extended medially	narrow	not measured	not measured	not measured	not measured	not measured	not measured	grooved	Black	Black	Black	Black	Black	Black	Black	Black	Whole	2	2	undetermined	not measured	Was documented	N/A
CEUNP:23601	Produced or extended medially	narrow	not measured	not measured	not measured	not measured	not measured	not measured	grooved	Black	Black	Black	Black	Black	Black	Black	Black	Whole	2	2	undetermined	not measured	Was documented	N/A
CEUNP:23603	Produced or extended medially	narrow	not measured	not measured	not measured	not measured	not measured	not measured	grooved	Black	Black	Black	Black	Black	Black	Black	Black	Whole	3	2	Male	not measured	Was documented	N/A
CEUNP:23604	Produced or extended medially	narrow	not measured	not measured	not measured	not measured	not measured	not measured	grooved	Black	Black	Black	Black	Black	Black	Black	Black	Whole	2	2	undetermined	not measured	Was documented	N/A
CEUNP:23605	Produced or extended medially	narrow	not measured	not measured	not measured	not measured	not measured	not measured	grooved	Black	Black	Black	Black	Black	Black	Black	Black	Whole	2	2	undetermined	not measured	Was documented	N/A
CEUNP:23606	Produced or extended medially	narrow	not measured	not measured	not measured	not measured	not measured	not measured	grooved	Black	Black	Black	Black	Black	Black	Black	Black	Whole	Not visible	Not visible	undetermined	not measured	Was documented	N/A
CEUNP:23607	Produced or extended medially	narrow	not measured	not measured	not measured	not measured	not measured	not measured	grooved	Black	Black	Black	Black	Black	Black	Black	Black	Whole	2	2	undetermined	not measured	Was documented	N/A
CEUNP:23608	Produced or extended medially	narrow	not measured	not measured	not measured	not measured	not measured	not measured	grooved	Black	Black	Black	Black	Black	Black	Black	Black	Whole	2	2	undetermined	not measured	Was documented	N/A
CEUNP:23609	Produced or extended medially	narrow	not measured	not measured	not measured	not measured	not measured	not measured	grooved	Black	Black	Black	Black	Black	Black	Black	Black	Whole	2	2	undetermined	not measured	Was documented	N/A
CEUNP:23610	Produced or extended medially	narrow	not measured	not measured	not measured	not measured	not measured	not measured	grooved	Black	Black	Black	Black	Black	Black	Black	Black	Whole	2	2	undetermined	not measured	Was documented	N/A
CEUNP:23611	Produced or extended medially	narrow	not measured	not measured	not measured	not measured	not measured	not measured	grooved	Black	Black	Black	Black	Black	Black	Black	Black	Whole	2	2	undetermined	not measured	Was documented	N/A
CEUNP:23612	Produced or extended medially	narrow	not measured	not measured	not measured	not measured	not measured	not measured	grooved	Black	Black	Black	Black	Black	Black	Black	Black	Whole	3	2	undetermined	not measured	Was documented	N/A
CEUNP:23613	Produced or extended medially	narrow	not measured	not measured	not measured	not measured	not measured	not measured	grooved	Black	Black	Black	Black	Black	Black	Black	Black	Whole	2	2	undetermined	not measured	Was documented	N/A
CEUNP:23614	Produced or extended medially	narrow	not measured	not measured	not measured	not measured	not measured	not measured	grooved	Black	Black	Black	Black	Black	Black	Black	Black	Whole	Not visible	Not visible	undetermined	not measured	Was documented	N/A
CEUNP:23615	Produced or extended medially	narrow	not measured	not measured	not measured	not measured	not measured	not measured	grooved	Black	Black	Black	Black	Black	Black	Black	Black	Whole	2	2	undetermined	not measured	Was documented	N/A
CEUNP:23616	Produced or extended medially	narrow	not measured	not measured	not measured	not measured	not measured	not measured	grooved	Black	Black	Black	Black	Black	Black	Black	Black	Whole	2	2	undetermined	not measured	Was documented	N/A
CEUNP:23617	Produced or extended medially	narrow	not measured	not measured	not measured	not measured	not measured	not measured	grooved	Black	Black	Black	Black	Black	Black	Black	Black	Whole	3	2	undetermined	not measured	Was documented	N/A
CEUNP:23618	Produced or extended medially	narrow	not measured	not measured	not measured	not measured	not measured	not measured	grooved	Black	Black	Black	Black	Black	Black	Black	Black	Whole	3	2	Male	not measured	Was documented	N/A
CEUNP:23619	Produced or extended medially	narrow	not measured	not measured	not measured	not measured	not measured	not measured	grooved	Black	Black	Black	Black	Black	Black	Black	Black	Whole	2	2	undetermined	not measured	Was documented	N/A
CEUNP:23620	Produced or extended medially	narrow	not measured	not measured	not measured	not measured	not measured	not measured	grooved	Black	Black	Black	Black	Black	Black	Black	Black	Whole	2	2	undetermined	not measured	Was documented	N/A
CEUNP:23621	Produced or extended medially	narrow	not measured	not measured	not measured	not measured	not measured	not measured	grooved	Black	Black	Black	Black	Black	Black	Black	Black	Whole	2	2	undetermined	not measured	Was documented	N/A
CEUNP:23622	Produced or extended medially	narrow	not measured	not measured	not measured	not measured	not measured	not measured	grooved	Black	Black	Black	Black	Black	Black	Black	Black	Whole	2	2	undetermined	not measured	Was documented	N/A
CEUNP:23627	Produced or extended medially	wide	0.07	1.11111	1.55556	0.4 mm	2.4mm	0.166667	grooved	Black	Black	Black	Black	Black	Black	Black	Black	Whole	3	Not visible	undetermined	33.93	Was documented	N/A
CEUNP:23628	Produced or extended medially	narrow	not measured	not measured	not measured	not measured	not measured	not measured	grooved	Black	Black	Black	Black	Black	Black	Black	Black	Whole	2	2	undetermined	not measured	Was documented	N/A
CEUNP:23629	Produced or extended medially	narrow	not measured	not measured	not measured	not measured	not measured	not measured	grooved	Black	Black	Black	Black	Black	Black	Black	Black	Whole	2	2	undetermined	not measured	Was documented	N/A
CEUNP:23630	Produced or extended medially	narrow	not measured	not measured	not measured	not measured	not measured	not measured	grooved	Black	Black	Black	Black	Black	Black	Black	Black	Whole	2	2	undetermined	not measured	Was documented	N/A
CEUNP:23635	Produced or extended medially	narrow	not measured	not measured	not measured	not measured	not measured	not measured	grooved	Black	Black	Black	Black	Black	Black	Black	Black	Whole	2	2	undetermined	not measured	Was documented	N/A
CEUNP:23638	Produced or extended medially	narrow	not measured	not measured	not measured	not measured	not measured	not measured	grooved	Black	Black	Black	Black	Black	Black	Black	Black	Whole	3	2	Male	not measured	Was documented	N/A
CEUNP:23639	Produced or extended medially	narrow	not measured	not measured	not measured	not measured	not measured	not measured	grooved	Black	Black	Black	Black	Black	Black	Black	Black	Whole	3	2	undetermined	not measured	Was documented	N/A
CEUNP:23641	Produced or extended medially	narrow	not measured	not measured	not measured	not measured	not measured	not measured	grooved	Black	Black	Black	Black	Black	Black	Black	Black	Whole	2	2	undetermined	not measured	Was documented	N/A
CEUNP:23642	Produced or extended medially	narrow	not measured	not measured	not measured	not measured	not measured	not measured	grooved	Black	Black	Black	Black	Black	Black	Black	Black	Whole	2	2	undetermined	not measured	Was documented	N/A
CEUNP:23643	Produced or extended medially	narrow	not measured	not measured	not measured	not measured	not measured	not measured	grooved	Black	Black	Black	Black	Black	Black	Black	Black	Whole	2	2	undetermined	not measured	Was documented	N/A
CEUNP:23644	Produced or extended medially	narrow	not measured	not measured	not measured	not measured	not measured	not measured	grooved	Black	Black	Black	Black	Black	Black	Black	Black	Whole	2	2	undetermined	not measured	Was documented	N/A
CEUNP:23653	Produced or extended medially	narrow	not measured	not measured	not measured	not measured	not measured	not measured	grooved	Black	Black	Black	Black	Black	Black	Black	Black	Whole	2	2	Male	not measured	Was documented	N/A
CEUNP:23654	Produced or extended medially	narrow	not measured	not measured	not measured	not measured	not measured	not measured	grooved	Black	Black	Black	Black	Black	Black	Black	Black	Whole	3	2	Male	not measured	Was documented	N/A
CEUNP:23655	Produced or extended medially	narrow	not measured	not measured	not measured	not measured	not measured	not measured	grooved	Black	Black	Black	Black	Black	Black	Black	Black	Whole	2	2	undetermined	not measured	Was documented	N/A
CEUNP:23656	Produced or extended medially	narrow	not measured	not measured	not measured	not measured	not measured	not measured	grooved	Black	Black	Black	Black	Black	Black	Black	Black	Whole	2	2	undetermined	not measured	Was documented	N/A
CEUNP:23657	Produced or extended medially	narrow	not measured	not measured	not measured	not measured	not measured	not measured	grooved	Black	Black	Black	Black	Black	Black	Black	Black	Whole	2	2	undetermined	not measured	Was documented	N/A
CEUNP:23658	Produced or extended medially	narrow	not measured	not measured	not measured	not measured	not measured	not measured	grooved	Black	Black	Black	Black	Black	Black	Black	Black	Whole	2	2	undetermined	not measured	Was documented	N/A
CEUNP:23659	Produced or extended medially	narrow	not measured	not measured	not measured	not measured	not measured	not measured	grooved	Black	Black	Black	Black	Black	Black	Black	Black	Whole	Not visible	Not visible	undetermined	not measured	Was documented	N/A
CEUNP:23660	Produced or extended medially	narrow	not measured	not measured	not measured	not measured	not measured	not measured	grooved	Black	Black	Black	Black	Black	Black	Black	Black	Whole	2	2	undetermined	not measured	Was documented	N/A
CEUNP:23661	Produced or extended medially	narrow	not measured	not measured	not measured	not measured	not measured	not measured	grooved	Black	Black	Black	Black	Black	Black	Black	Black	Whole	2	2	Male	not measured	Was documented	N/A
CEUNP:23662	Produced or extended medially	narrow	not measured	not measured	not measured	not measured	not measured	not measured	grooved	Black	Black	Black	Black	Black	Black	Black	Black	Whole	Not visible	Not visible	Male	not measured	Was documented	N/A
CEUNP:23663	Produced or extended medially	narrow	not measured	not measured	not measured	not measured	not measured	not measured	grooved	Black	Black	Black	Black	Black	Black	Black	Black	Whole	2	2	undetermined	not measured	Was documented	N/A
CEUNP:23666	Produced or extended medially	narrow	0.01	0.555556	0.933333	0.3 mm	1.6 mm	0.1875	grooved	Red	Red	Red	Red	Red	Red	Red	Red	Whole	3	3	undetermined	26.81	1972-08-06	N/A
CEUNP:23671	Produced or extended medially	narrow	not measured	not measured	not measured	not measured	not measured	not measured	grooved	Black	Black	Black	Black	Black	Black	Black	Black	Whole	2	2	Male	not measured	Was documented	N/A
CEUNP:23672	Produced or extended medially	narrow	not measured	not measured	not measured	not measured	not measured	not measured	grooved	Black	Black	Black	Black	Black	Black	Black	Black	Whole	2	2	undetermined	not measured	Was documented	N/A
CEUNP:23673	Produced or extended medially	narrow	not measured	not measured	not measured	not measured	not measured	not measured	grooved	Black	Black	Black	Black	Black	Black	Black	Black	Whole	2	3	undetermined	not measured	Was documented	N/A
CEUNP:23682	Produced or extended medially	narrow	not measured	not measured	not measured	not measured	not measured	not measured	grooved	Black	Black	Black	Black	Black	Black	Black	Black	Whole	2	2	undetermined	not measured	Was documented	N/A
CEUNP:23683	Produced or extended medially	narrow	not measured	not measured	not measured	not measured	not measured	not measured	grooved	Black	Black	Black	Black	Black	Black	Black	Black	Whole	3	2	undetermined	not measured	Was documented	N/A
CEUNP:23686	Produced or extended medially	narrow	not measured	not measured	not measured	not measured	not measured	not measured	grooved	Black	Black	Black	Black	Black	Black	Black	Black	Whole	3	2	undetermined	not measured	Was documented	N/A
CEUNP:23688	Produced or extended medially	narrow	not measured	not measured	not measured	not measured	not measured	not measured	grooved	Black	Black	Black	Black	Black	Black	Black	Black	Whole	2	2	undetermined	not measured	Was documented	N/A
CEUNP:23689	Produced or extended medially	narrow	not measured	not measured	not measured	not measured	not measured	not measured	grooved	Black	Black	Black	Black	Black	Black	Black	Black	Whole	2	2	Male	not measured	Was documented	N/A
CEUNP:23692	Produced or extended medially	narrow	not measured	not measured	not measured	not measured	not measured	not measured	grooved	Black	Black	Black	Black	Black	Black	Black	Black	Whole	3	2	Male	not measured	Was documented	N/A
CEUNP:23695	Produced or extended medially	narrow	not measured	not measured	not measured	not measured	not measured	not measured	grooved	Black	Black	Black	Black	Black	Black	Black	Black	Whole	2	2	undetermined	not measured	Was documented	N/A
CEUNP:23696	Produced or extended medially	narrow	not measured	not measured	not measured	not measured	not measured	not measured	grooved	Black	Black	Black	Black	Black	Black	Black	Black	Whole	2	2	undetermined	not measured	Was documented	N/A
CEUNP:23697	Produced or extended medially	narrow	not measured	not measured	not measured	not measured	not measured	not measured	grooved	Black	Black	Black	Black	Black	Black	Black	Black	Whole	2	2	undetermined	not measured	Was documented	N/A
CEUNP:23698	Produced or extended medially	narrow	not measured	not measured	not measured	not measured	not measured	not measured	grooved	Black	Black	Black	Black	Black	Black	Black	Black	Whole	2	2	undetermined	not measured	Was documented	N/A
CEUNP:23699	Produced or extended medially	narrow	not measured	not measured	not measured	not measured	not measured	not measured	grooved	Black	Black	Black	Black	Black	Black	Black	Black	Whole	2	2	undetermined	not measured	Was documented	N/A
CEUNP:23699	Produced or extended medially	narrow	not measured	not measured	not measured	not measured	not measured	not measured	grooved	Black	Black	Black	Black	Black	Black	Black	Black	Whole	2	2	undetermined	not measured	Was documented	N/A
CEUNP:23700	Produced or extended medially	narrow	not measured	not measured	not measured	not measured	not measured	not measured	grooved	Black	Black	Black	Black	Black	Black	Black	Black	Whole	2	2	undetermined	not measured	Was documented	N/A
CEUNP:23701	Produced or extended medially	narrow	not measured	not measured	not measured	not measured	not measured	not measured	grooved	Black	Black	Black	Black	Black	Black	Black	Black	Whole	2	2	undetermined	not measured	Was documented	N/A
CEUNP:23702	Produced or extended medially	narrow	not measured	not measured	not measured	not measured	not measured	not measured	grooved	Black	Black	Black	Black	Black	Black	Black	Black	Whole	3	2	undetermined	not measured	Was documented	N/A
CEUNP:23704	Produced or extended medially	narrow	not measured	not measured	not measured	not measured	not measured	not measured	grooved	Black	Black	Black	Black	Black	Black	Black	Black	Whole	2	2	undetermined	not measured	Was documented	N/A
CEUNP:23705	Produced or extended medially	narrow	not measured	not measured	not measured	not measured	not measured	not measured	grooved	Black	Black	Black	Black	Black	Black	Black	Black	Whole	3	2	undetermined	not measured	Was documented	N/A
CEUNP:23706	Produced or extended medially	narrow	not measured	not measured	not measured	not measured	not measured	not measured	grooved	Black	Black	Black	Black	Black	Black	Black	Black	Whole	3	2	undetermined	not measured	Was documented	N/A
CEUNP:23707	Produced or extended medially	narrow	not measured	not measured	not measured	not measured	not measured	not measured	grooved	Black	Black	Black	Black	Black	Black	Black	Black	Whole	2	2	undetermined	not measured	Was documented	N/A
CEUNP:23708	Produced or extended medially	narrow	not measured	not measured	not measured	not measured	not measured	not measured	grooved	Black	Black	Black	Black	Black	Black	Black	Black	Whole	2	2	Male	not measured	Was documented	N/A
CEUNP:23709	Produced or extended medially	narrow	not measured	not measured	not measured	not measured	not measured	not measured	grooved	Black	Black	Black	Black	Black	Black	Black	Black	Whole	3	2	undetermined	not measured	Was documented	N/A
CEUNP:23710	Produced or extended medially	narrow	not measured	not measured	not measured	not measured	not measured	not measured	grooved	Black	Black	Black	Black	Black	Black	Black	Black	Whole	3	2	Male	not measured	Was documented	N/A
CEUNP:23711	Produced or extended medially	narrow	not measured	not measured	not measured	not measured	not measured	not measured	grooved	Black	Black	Black	Black	Black	Black	Black	Black	Whole	3	2	Male	not measured	Was documented	N/A
CEUNP:23712	Produced or extended medially	narrow	not measured	not measured	not measured	not measured	not measured	not measured	grooved	Black	Black	Black	Black	Black	Black	Black	Black	Whole	2	2	undetermined	not measured	Was documented	N/A
CEUNP:23713	Produced or extended medially	narrow	not measured	not measured	not measured	not measured	not measured	not measured	grooved	Black	Black	Black	Black	Black	Black	Black	Black	Whole	2	2	undetermined	not measured	Was documented	N/A
CEUNP:23714	Produced or extended medially	narrow	not measured	not measured	not measured	not measured	not measured	not measured	grooved	Black	Black	Black	Black	Black	Black	Black	Black	Whole	3	2	undetermined	not measured	Was documented	N/A
CEUNP:23715	Produced or extended medially	narrow	not measured	not measured	not measured	not measured	not measured	not measured	grooved	Black	Black	Black	Black	Black	Black	Black	Black	Whole	3	2	undetermined	not measured	Was documented	N/A
CEUNP:23716	Produced or extended medially	narrow	not measured	not measured	not measured	not measured	not measured	not measured	grooved	Black	Black	Black	Black	Black	Black	Black	Black	Whole	2	2	undetermined	not measured	Was documented	N/A
CEUNP:23718	Produced or extended medially	narrow	not measured	not measured	not measured	not measured	not measured	not measured	grooved	Black	Black	Black	Black	Black	Black	Black	Black	Whole	2	2	undetermined	not measured	Was documented	N/A
CEUNP:23727	Produced or extended medially	narrow	not measured	not measured	not measured	not measured	not measured	not measured	grooved	Black	Black	Black	Black	Black	Black	Black	Black	Whole	2	2	undetermined	not measured	Was documented	N/A
CEUNP:23728	Produced or extended medially	narrow	not measured	not measured	not measured	not measured	not measured	not measured	grooved	Black	Black	Black	Black	Black	Black	Black	Black	Whole	2	2	Male	not measured	Was documented	N/A
CEUNP:23730	Produced or extended medially	narrow	not measured	not measured	not measured	not measured	not measured	not measured	grooved	Black	Black	Black	Black	Black	Black	Black	Black	Whole	2	2	undetermined	not measured	Was documented	N/A
CEUNP:23731	Produced or extended medially	narrow	not measured	not measured	not measured	not measured	not measured	not measured	grooved	Black	Black	Black	Black	Black	Black	Black	Black	Whole	3	2	undetermined	not measured	Was documented	N/A
CEUNP:23732	Produced or extended medially	narrow	not measured	not measured	not measured	not measured	not measured	not measured	grooved	Black	Black	Black	Black	Black	Black	Black	Black	Whole	3	2	undetermined	not measured	Was documented	N/A
CEUNP:23733	Produced or extended medially	narrow	not measured	not measured	not measured	not measured	not measured	not measured	grooved	Black	Black	Black	Black	Black	Black	Black	Black	Whole	3	2	Male	not measured	Was documented	N/A
CEUNP:23734	Produced or extended medially	narrow	not measured	not measured	not measured	not measured	not measured	not measured	grooved	Black	Black	Black	Black	Black	Black	Black	Black	Whole	2	2	undetermined	not measured	Was documented	N/A
CEUNP:23735	Produced or extended medially	narrow	not measured	not measured	not measured	not measured	not measured	not measured	grooved	Black	Black	Black	Black	Black	Black	Black	Black	Whole	2	2	Male	not measured	Was documented	N/A
CEUNP:23736	Produced or extended medially	narrow	not measured	not measured	not measured	not measured	not measured	not measured	grooved	Black	Black	Black	Black	Black	Black	Black	Black	Whole	2	2	undetermined	not measured	Was documented	N/A
CEUNP:23737	Produced or extended medially	narrow	not measured	not measured	not measured	not measured	not measured	not measured	grooved	Black	Black	Black	Black	Black	Black	Black	Black	Whole	3	2	Male	not measured	Was documented	N/A
CEUNP:23738	Produced or extended medially	narrow	not measured	not measured	not measured	not measured	not measured	not measured	grooved	Black	Black	Black	Black	Black	Black	Black	Black	Whole	2	2	undetermined	not measured	Was documented	N/A
CEUNP:23739	Produced or extended medially	narrow	not measured	not measured	not measured	not measured	not measured	not measured	grooved	Black	Black	Black	Black	Black	Black	Black	Black	Whole	2	2	undetermined	not measured	Was documented	N/A
CEUNP:23740	Produced or extended medially	narrow	not measured	not measured	not measured	not measured	not measured	not measured	grooved	Black	Black	Black	Black	Black	Black	Black	Black	Whole	2	2	Male	not measured	Was documented	N/A
CEUNP:23741	Produced or extended medially	narrow	not measured	not measured	not measured	not measured	not measured	not measured	grooved	Black	Black	Black	Black	Black	Black	Black	Black	Whole	2	2	undetermined	not measured	Was documented	N/A
CEUNP:23743	Produced or extended medially	narrow	not measured	not measured	not measured	not measured	not measured	not measured	grooved	Black	Black	Black	Black	Black	Black	Black	Black	Whole	2	2	undetermined	not measured	Was documented	N/A
CEUNP:23744	Produced or extended medially	narrow	not measured	not measured	not measured	not measured	not measured	not measured	grooved	Black	Black	Black	Black	Black	Black	Black	Black	Whole	3	2	undetermined	not measured	Was documented	N/A
CEUNP:23745	Produced or extended medially	narrow	not measured	not measured	not measured	not measured	not measured	not measured	grooved	Black	Black	Black	Black	Black	Black	Black	Black	Whole	3	2	undetermined	not measured	Was documented	N/A
CEUNP:23746	Produced or extended medially	narrow	not measured	not measured	not measured	not measured	not measured	not measured	grooved	Black	Black	Black	Black	Black	Black	Black	Black	Whole	2	2	undetermined	not measured	Was documented	N/A
CEUNP:23747	Produced or extended medially	narrow	not measured	not measured	not measured	not measured	not measured	not measured	grooved	Black	Black	Black	Black	Black	Black	Black	Black	Whole	2	2	undetermined	not measured	Was documented	N/A
CEUNP:23748	Produced or extended medially	narrow	not measured	not measured	not measured	not measured	not measured	not measured	grooved	Black	Black	Black	Black	Black	Black	Black	Black	Whole	2	2	undetermined	not measured	Was documented	N/A
CEUNP:23749	Produced or extended medially	narrow	not measured	not measured	not measured	not measured	not measured	not measured	grooved	Black	Black	Black	Black	Black	Black	Black	Black	Whole	2	2	undetermined	not measured	Was documented	N/A
CEUNP:23750	Produced or extended medially	narrow	not measured	not measured	not measured	not measured	not measured	not measured	grooved	Black	Black	Black	Black	Black	Black	Black	Black	Whole	3	2	undetermined	not measured	Was documented	N/A
CEUNP:23751	Produced or extended medially	narrow	not measured	not measured	not measured	not measured	not measured	not measured	grooved	Black	Black	Black	Black	Black	Black	Black	Black	Whole	2	2	undetermined	not measured	Was documented	N/A
CEUNP:23752	Produced or extended medially	narrow	not measured	not measured	not measured	not measured	not measured	not measured	grooved	Black	Black	Black	Black	Black	Black	Black	Black	Whole	2	2	undetermined	not measured	Was documented	N/A
CEUNP:23753	Produced or extended medially	narrow	not measured	not measured	not measured	not measured	not measured	not measured	grooved	Black	Black	Black	Black	Black	Black	Black	Black	Whole	2	2	undetermined	not measured	Was documented	N/A
CEUNP:23754	Produced or extended medially	narrow	not measured	not measured	not measured	not measured	not measured	not measured	grooved	Black	Black	Black	Black	Black	Black	Black	Black	Whole	2	2	undetermined	not measured	Was documented	N/A
CEUNP:23755	Produced or extended medially	narrow	not measured	not measured	not measured	not measured	not measured	not measured	grooved	Black	Black	Black	Black	Black	Black	Black	Black	Whole	2	2	undetermined	not measured	Was documented	N/A
CEUNP:23756	Produced or extended medially	narrow	not measured	not measured	not measured	not measured	not measured	not measured	grooved	Black	Black	Black	Black	Black	Black	Black	Black	Whole	2	2	undetermined	not measured	Was documented	N/A
CEUNP:23759	Produced or extended medially	narrow	not measured	not measured	not measured	not measured	not measured	not measured	grooved	Black	Black	Black	Black	Black	Black	Black	Black	Whole	2	2	undetermined	not measured	Was documented	N/A
CEUNP:23760	Produced or extended medially	narrow	not measured	not measured	not measured	not measured	not measured	not measured	grooved	Black	Black	Black	Black	Black	Black	Black	Black	Whole	2	2	undetermined	not measured	Was documented	N/A
CEUNP:23761	Produced or extended medially	narrow	not measured	not measured	not measured	not measured	not measured	not measured	grooved	Black	Black	Black	Black	Black	Black	Black	Black	Whole	2	2	undetermined	not measured	Was documented	N/A
CEUNP:23762	Produced or extended medially	narrow	not measured	not measured	not measured	not measured	not measured	not measured	grooved	Black	Black	Black	Black	Black	Black	Black	Black	Whole	2	2	undetermined	not measured	Was documented	N/A
CEUNP:23763	Produced or extended medially	narrow	not measured	not measured	not measured	not measured	not measured	not measured	grooved	Black	Black	Black	Black	Black	Black	Black	Black	Whole	2	2	Male	not measured	Was documented	N/A
CEUNP:23765	Produced or extended medially	narrow	not measured	not measured	not measured	not measured	not measured	not measured	grooved	Black	Black	Black	Black	Black	Black	Black	Black	Whole	2	2	undetermined	not measured	Was documented	N/A
CEUNP:23766	Produced or extended medially	narrow	not measured	not measured	not measured	not measured	not measured	not measured	grooved	Black	Black	Black	Black	Black	Black	Black	Black	Whole	2	2	undetermined	not measured	Was documented	N/A
CEUNP:23767	Produced or extended medially	narrow	not measured	not measured	not measured	not measured	not measured	not measured	grooved	Black	Black	Black	Black	Black	Black	Black	Black	Whole	2	2	undetermined	not measured	Was documented	N/A
CEUNP:23769	Produced or extended medially	narrow	not measured	not measured	not measured	not measured	not measured	not measured	grooved	Black	Black	Black	Black	Black	Black	Black	Black	Whole	2	2	undetermined	not measured	Was documented	N/A
CEUNP:23770	Produced or extended medially	narrow	not measured	not measured	not measured	not measured	not measured	not measured	grooved	Black	Black	Black	Black	Black	Black	Black	Black	Whole	2	2	undetermined	not measured	Was documented	N/A
CEUNP:23771	Produced or extended medially	narrow	not measured	not measured	not measured	not measured	not measured	not measured	grooved	Black	Black	Black	Black	Black	Black	Black	Black	Whole	2	2	undetermined	not measured	Was documented	N/A
CEUNP:23772	Produced or extended medially	narrow	not measured	not measured	not measured	not measured	not measured	not measured	grooved	Black	Black	Black	Black	Black	Black	Black	Black	Whole	2	2	undetermined	not measured	Was documented	N/A
CEUNP:23773	Produced or extended medially	narrow	not measured	not measured	not measured	not measured	not measured	not measured	grooved	Black	Black	Black	Black	Black	Black	Black	Black	Whole	Not visible	Not visible	undetermined	not measured	Was documented	N/A
CEUNP:23774	Produced or extended medially	narrow	not measured	not measured	not measured	not measured	not measured	not measured	grooved	Black	Black	Black	Black	Black	Black	Black	Black	Whole	3	2	undetermined	not measured	Was documented	N/A
CEUNP:23775	Produced or extended medially	narrow	not measured	not measured	not measured	not measured	not measured	not measured	grooved	Black	Black	Black	Black	Black	Black	Black	Black	Whole	2	2	undetermined	not measured	Was documented	N/A
CEUNP:23776	Produced or extended medially	narrow	not measured	not measured	not measured	not measured	not measured	not measured	grooved	Black	Black	Black	Black	Black	Black	Black	Black	Whole	2	2	undetermined	not measured	Was documented	N/A
CEUNP:23777	Produced or extended medially	narrow	not measured	not measured	not measured	not measured	not measured	not measured	grooved	Black	Black	Black	Black	Black	Black	Black	Black	Whole	2	2	undetermined	not measured	Was documented	N/A
CEUNP:23778	Produced or extended medially	narrow	not measured	not measured	not measured	not measured	not measured	not measured	grooved	Black	Black	Black	Black	Black	Black	Black	Black	Whole	2	2	undetermined	not measured	Was documented	N/A
CEUNP:23778	Produced or extended medially	narrow	not measured	not measured	not measured	not measured	not measured	not measured	grooved	Black	Black	Black	Black	Black	Black	Black	Black	Whole	2	2	undetermined	not measured	Was documented	N/A
CEUNP:23779	Produced or extended medially	narrow	not measured	not measured	not measured	not measured	not measured	not measured	grooved	Black	Black	Black	Black	Black	Black	Black	Black	Whole	2	2	undetermined	not measured	Was documented	N/A
CEUNP:23780	Produced or extended medially	narrow	not measured	not measured	not measured	not measured	not measured	not measured	grooved	Black	Black	Black	Black	Black	Black	Black	Black	Whole	Not visible	Not visible	undetermined	not measured	Was documented	N/A
CEUNP:23781	Produced or extended medially	narrow	not measured	not measured	not measured	not measured	not measured	not measured	grooved	Black	Black	Black	Black	Black	Black	Black	Black	Whole	2	2	undetermined	not measured	Was documented	N/A
CEUNP:23783	Produced or extended medially	narrow	not measured	not measured	not measured	not measured	not measured	not measured	grooved	Black	Black	Black	Black	Black	Black	Black	Black	Whole	2	2	undetermined	not measured	Was documented	N/A
CEUNP:23784	Produced or extended medially	narrow	not measured	not measured	not measured	not measured	not measured	not measured	grooved	Black	Black	Black	Black	Black	Black	Black	Black	Whole	2	2	undetermined	not measured	Was documented	N/A
CEUNP:23785	Produced or extended medially	narrow	not measured	not measured	not measured	not measured	not measured	not measured	grooved	Black	Black	Black	Black	Black	Black	Black	Black	Whole	3	2	undetermined	not measured	Was documented	N/A
CEUNP:23789	Produced or extended medially	narrow	not measured	not measured	not measured	not measured	not measured	not measured	grooved	Black	Black	Black	Black	Black	Black	Black	Black	Whole	2	2	undetermined	not measured	Was documented	N/A
CEUNP:23790	Produced or extended medially	narrow	not measured	not measured	not measured	not measured	not measured	not measured	grooved	Black	Black	Black	Black	Black	Black	Black	Black	Whole	3	2	undetermined	not measured	Was documented	N/A
CEUNP:23791	Produced or extended medially	narrow	not measured	not measured	not measured	not measured	not measured	not measured	grooved	Black	Black	Black	Black	Black	Black	Black	Black	Whole	2	2	undetermined	not measured	Was documented	N/A
CEUNP:23792	Produced or extended medially	narrow	not measured	not measured	not measured	not measured	not measured	not measured	grooved	Black	Black	Black	Black	Black	Black	Black	Black	Whole	2	2	undetermined	not measured	Was documented	N/A
CEUNP:23793	Produced or extended medially	narrow	not measured	not measured	not measured	not measured	not measured	not measured	grooved	Black	Black	Black	Black	Black	Black	Black	Black	Whole	2	2	undetermined	not measured	Was documented	N/A
CEUNP:23794	Produced or extended medially	narrow	not measured	not measured	not measured	not measured	not measured	not measured	grooved	Black	Black	Black	Black	Black	Black	Black	Black	Whole	3	2	undetermined	not measured	Was documented	N/A
CEUNP:23795	Produced or extended medially	narrow	not measured	not measured	not measured	not measured	not measured	not measured	grooved	Black	Black	Black	Black	Black	Black	Black	Black	Whole	2	2	undetermined	not measured	Was documented	N/A
CEUNP:23797	Produced or extended medially	narrow	not measured	not measured	not measured	not measured	not measured	not measured	grooved	Black	Black	Black	Black	Black	Black	Black	Black	Whole	3	2	Male	not measured	Was documented	N/A
CEUNP:23798	Produced or extended medially	narrow	not measured	not measured	not measured	not measured	not measured	not measured	grooved	Black	Black	Black	Black	Black	Black	Black	Black	Whole	3	2	Male	not measured	Was documented	N/A
CEUNP:23799	Produced or extended medially	narrow	not measured	not measured	not measured	not measured	not measured	not measured	grooved	Black	Black	Black	Black	Black	Black	Black	Black	Whole	2	2	Male	not measured	Was documented	N/A
CEUNP:23799	Produced or extended medially	narrow	not measured	not measured	not measured	not measured	not measured	not measured	grooved	Black	Black	Black	Black	Black	Black	Black	Black	Whole	2	2	undetermined	not measured	Was documented	N/A
CEUNP:23800	Produced or extended medially	narrow	not measured	not measured	not measured	not measured	not measured	not measured	grooved	Black	Black	Black	Black	Black	Black	Black	Black	Whole	2	2	undetermined	not measured	Was documented	N/A
CEUNP:23802	Produced or extended medially	narrow	not measured	not measured	not measured	not measured	not measured	not measured	grooved	Black	Black	Black	Black	Black	Black	Black	Black	Whole	2	2	undetermined	not measured	Was documented	N/A
CEUNP:23810	Produced or extended medially	narrow	not measured	not measured	not measured	not measured	not measured	not measured	grooved	Black	Black	Black	Black	Black	Black	Black	Black	Whole	2	2	undetermined	not measured	Was documented	N/A
CEUNP:23811	Produced or extended medially	narrow	not measured	not measured	not measured	not measured	not measured	not measured	grooved	Black	Black	Black	Black	Black	Black	Black	Black	Whole	Not visible	Not visible	undetermined	not measured	Was documented	N/A
CEUNP:23812	Produced or extended medially	narrow	not measured	not measured	not measured	not measured	not measured	not measured	grooved	Black	Black	Black	Black	Black	Black	Black	Black	Whole	2	2	undetermined	not measured	Was documented	N/A
CEUNP:23813	Produced or extended medially	narrow	not measured	not measured	not measured	not measured	not measured	not measured	grooved	Black	Black	Black	Black	Black	Black	Black	Black	Whole	2	2	undetermined	not measured	Was documented	N/A
CEUNP:23814	Produced or extended medially	narrow	not measured	not measured	not measured	not measured	not measured	not measured	grooved	Black	Black	Black	Black	Black	Black	Black	Black	Whole	2	2	undetermined	not measured	Was documented	N/A
CEUNP:23815	Produced or extended medially	narrow	not measured	not measured	not measured	not measured	not measured	not measured	grooved	Black	Black	Black	Black	Black	Black	Black	Black	Whole	2	2	Male	not measured	Was documented	N/A
CEUNP:23816	Produced or extended medially	narrow	not measured	not measured	not measured	not measured	not measured	not measured	grooved	Black	Black	Black	Black	Black	Black	Black	Black	Whole	2	2	undetermined	not measured	Was documented	N/A
CEUNP:23817	Produced or extended medially	narrow	not measured	not measured	not measured	not measured	not measured	not measured	grooved	Black	Black	Black	Black	Black	Black	Black	Black	Whole	Not visible	Not visible	undetermined	not measured	Was documented	N/A
CEUNP:23818	Produced or extended medially	narrow	not measured	not measured	not measured	not measured	not measured	not measured	grooved	Black	Black	Black	Black	Black	Black	Black	Black	Whole	Not visible	Not visible	undetermined	not measured	Was documented	N/A
CEUNP:23826	Produced or extended medially	narrow	not measured	not measured	not measured	not measured	not measured	not measured	grooved	Black	Black	Black	Black	Black	Black	Black	Black	Whole	2	2	Male	not measured	Was documented	N/A
CEUNP:23827	Produced or extended medially	narrow	not measured	not measured	not measured	not measured	not measured	not measured	grooved	Black	Black	Black	Black	Black	Black	Black	Black	Whole	3	2	Male	not measured	Was documented	N/A
CEUNP:23828	Produced or extended medially	narrow	not measured	not measured	not measured	not measured	not measured	not measured	grooved	Black	Black	Black	Black	Black	Black	Black	Black	Whole	2	2	Male	not measured	Was documented	N/A
CEUNP:23829	Produced or extended medially	narrow	not measured	not measured	not measured	not measured	not measured	not measured	grooved	Black	Black	Black	Black	Black	Black	Black	Black	Whole	2	2	undetermined	not measured	Was documented	N/A
CEUNP:23831	Produced or extended medially	narrow	not measured	not measured	not measured	not measured	not measured	not measured	grooved	Black	Black	Black	Black	Black	Black	Black	Black	Whole	2	2	undetermined	not measured	Was documented	N/A
CEUNP:23831	Produced or extended medially	narrow	not measured	not measured	not measured	not measured	not measured	not measured	grooved	Black	Black	Black	Black	Black	Black	Black	Black	Whole	2	2	undetermined	not measured	Was documented	N/A
CEUNP:23832	Produced or extended medially	narrow	not measured	not measured	not measured	not measured	not measured	not measured	grooved	Black	Black	Black	Black	Black	Black	Black	Black	Whole	2	2	undetermined	not measured	Was documented	N/A
CEUNP:23833	Produced or extended medially	narrow	not measured	not measured	not measured	not measured	not measured	not measured	grooved	Black	Black	Black	Black	Black	Black	Black	Black	Whole	2	2	undetermined	not measured	Was documented	N/A
CEUNP:23834	Produced or extended medially	narrow	not measured	not measured	not measured	not measured	not measured	not measured	grooved	Black	Black	Black	Black	Black	Black	Black	Black	Whole	Not visible	Not visible	undetermined	not measured	Was documented	N/A
CEUNP:23835	Produced or extended medially	narrow	not measured	not measured	not measured	not measured	not measured	not measured	grooved	Black	Black	Black	Black	Black	Black	Black	Black	Whole	Not visible	2	undetermined	not measured	Was documented	N/A
CEUNP:23836	Produced or extended medially	narrow	not measured	not measured	not measured	not measured	not measured	not measured	grooved	Black	Black	Black	Black	Black	Black	Black	Black	Whole	3	2	undetermined	not measured	Was documented	N/A
CEUNP:23837	Produced or extended medially	narrow	not measured	not measured	not measured	not measured	not measured	not measured	grooved	Black	Black	Black	Black	Black	Black	Black	Black	Whole	2	2	undetermined	not measured	Was documented	N/A
CEUNP:23840	Produced or extended medially	narrow	not measured	not measured	not measured	not measured	not measured	not measured	grooved	Black	Black	Black	Black	Black	Black	Black	Black	Whole	Not visible	Not visible	undetermined	not measured	Was documented	N/A
CEUNP:23842	Produced or extended medially	narrow	not measured	not measured	not measured	not measured	not measured	not measured	grooved	Black	Black	Black	Black	Black	Black	Black	Black	Whole	3	2	undetermined	not measured	Was documented	N/A
CEUNP:23843	Produced or extended medially	narrow	not measured	not measured	not measured	not measured	not measured	not measured	grooved	Black	Black	Black	Black	Black	Black	Black	Black	Whole	2	2	undetermined	not measured	Was documented	N/A
CEUNP:23844	Produced or extended medially	narrow	not measured	not measured	not measured	not measured	not measured	not measured	grooved	Black	Black	Black	Black	Black	Black	Black	Black	Whole	2	2	undetermined	not measured	Was documented	N/A
CEUNP:23845	Produced or extended medially	narrow	not measured	not measured	not measured	not measured	not measured	not measured	grooved	Black	Black	Black	Black	Black	Black	Black	Black	Whole	3	2	undetermined	not measured	Was documented	N/A
CEUNP:23848	Produced or extended medially	narrow	not measured	not measured	not measured	not measured	not measured	not measured	grooved	Black	Black	Black	Black	Black	Black	Black	Black	Whole	3	2	undetermined	not measured	Was documented	N/A
CEUNP:23849	Produced or extended medially	narrow	not measured	not measured	not measured	not measured	not measured	not measured	grooved	Black	Black	Black	Black	Black	Black	Black	Black	Whole	3	2	Male	not measured	Was documented	N/A
CEUNP:23850	Produced or extended medially	narrow	not measured	not measured	not measured	not measured	not measured	not measured	grooved	Black	Black	Black	Black	Black	Black	Black	Black	Whole	2	2	undetermined	not measured	Was documented	N/A
CEUNP:23851	Produced or extended medially	narrow	not measured	not measured	not measured	not measured	not measured	not measured	grooved	Black	Black	Black	Black	Black	Black	Black	Black	Whole	2	2	undetermined	not measured	Was documented	N/A
CEUNP:without a code	Produced or extended medially	narrow	not measured	not measured	not measured	not measured	not measured	not measured	grooved	Black	Black	Black	Black	Black	Black	Black	Black	Whole	2	2	Male	not measured	Was documented	N/A	Collected in Buenaventura in ''Chontaduro'' palm
CEUNP:without a code	Produced or extended medially	narrow	not measured	not measured	not measured	not measured	not measured	not measured	grooved	Black	Black	Black	Black	Black	Black	Black	Black	Whole	2	2	Male	not measured	Was documented	N/A	Collected in Buenaventura in ''Chontaduro'' palm
CEUNP:without a code	Produced or extended medially	narrow	not measured	not measured	not measured	not measured	not measured	not measured	grooved	Black	Black	Black	Black	Black	Black	Black	Black	Whole	2	2	Male	not measured	Was documented	N/A	Collected in Buenaventura in ''Chontaduro'' palm
CEUNP:without a code	Produced or extended medially	narrow	not measured	not measured	not measured	not measured	not measured	not measured	grooved	Black	Black	Black	Black	Black	Black	Black	Black	Whole	2	2	Male	not measured	Was documented	N/A	Collected in Buenaventura in ''Chontaduro'' palm
CEUNP:without a code	Produced or extended medially	narrow	not measured	not measured	not measured	not measured	not measured	not measured	grooved	Black	Black	Black	Black	Black	Black	Black	Black	Whole	2	2	Male	not measured	Was documented	N/A	Collected in Buenaventura in ''Chontaduro'' palm
CIATARC:1514	Produced or extended medially	narrow	0.01	0.75	1.2	365.01	2146.38	0.170058	grooved	Black	Black	Black	Black	Black	Black	Black	Black	Whole	2	2	Female	32.19	2013-05-25	1
CIATARC:1515	Produced or extended medially	narrow	0.01	0.71	0.95	320.02	1908.04	0.167722	grooved	Black	Black	Black	Black	Black	Black	Black	Black	Whole	2	2	Female	28.21	2013-05-25	2
CIATARC:1516	Produced or extended medially	narrow	0.01	0.75	1.16	400	1912	0.209205	grooved	Black	Black	Black	Black	Black	Black	Black	Black	Whole	2	2	Female	29.84	2013-05-25	3
CIATARC:1517	Produced or extended medially	narrow	0.01	0.73	1.2	440	1872.07	0.235034	grooved	Black	Black	Black	Black	Black	Black	Black	Black	Whole	2	2	Male	29.25	2013-05-25	4
CIATARC:1518	Produced or extended medially	narrow	0.01	0.75	1.1	400.32	1980.26	0.202155	grooved	Black	Black	Black	Black	Black	Black	Black	Black	Whole	2	2	Male	29.49	2013-05-25	5
CIATARC:1519	Produced or extended medially	narrow	0.01	0.65	1	440.02	1753.03	0.251005	grooved	Black	Black	Black	Black	Black	Black	Black	Black	Whole	2	2	Female	25.95	2013-05-25	6
CIATARC:1520	Produced or extended medially	narrow	0.01	0.66	0.95	408.02	1820.07	0.224178	grooved	Black	Black	Black	Black	Black	Black	Black	Black	Whole	2	2	Female	28.98	2013-05-24	7
CIATARC:1521	Produced or extended medially	narrow	0.01	0.65	1.1	404.32	1804.28	0.224089	grooved	Black	Black	Black	Black	Black	Black	Black	Black	Whole	2	2	Female	27.54	2013-05-24	8
CIATARC:1522	Produced or extended medially	narrow	0.01	0.71	1.18	396.08	1720.2	0.230252	grooved	Black	Black	Black	Black	Black	Black	Black	Black	Whole	2	2	Female	27.25	2013-05-24	9
CIATARC:1523	Produced or extended medially	narrow	0.01	0.65	1.1	448.07	1920	0.23337	grooved	Black	Black	Black	Black	Black	Black	Black	Black	Whole	2	2	Male	28.17	2013-05-24	10
CIATARC:1524	Produced or extended medially	narrow	0.01	0.733333	1.13333	520.14	2096.03	0.248155	grooved	Black	Black	Black	Black	Black	Black	Black	Black	Whole	2	2	Male	29.16	2013-05-24	11
CIATARC:1525	Produced or extended medially	narrow	0.01	0.68	1	384.33	1744.37	0.220326	grooved	Black	Black	Black	Black	Black	Black	Black	Black	Whole	2	2	Male	26.52	2013-05-24	12
CIATARC:1526	Produced or extended medially	narrow	0.01	0.68	1.16	408.31	1884	0.216725	grooved	Black	Black	Black	Black	Black	Black	Black	Black	Whole	2	2	Female	29.6	2013-05-31	13
CIATARC:1527	Produced or extended medially	narrow	0.01	0.65	1.1	364.35	1902.04	0.191557	grooved	Black	Black	Black	Black	Black	Black	Black	Black	Whole	2	2	Female	31.47	2013-05-31	14
CIATARC:1528	Produced or extended medially	narrow	0.01	0.7	1.1	412.02	1940.33	0.212345	grooved	Black	Black	Black	Black	Black	Black	Black	Black	Whole	2	2	Female	30.53	2013-05-31	15
CIATARC:1529	Produced or extended medially	narrow	0.01	0.7	1.2	484	2080	0.232692	grooved	Black	Black	Black	Black	Black	Black	Black	Black	Whole	2	2	Male	31.17	2013-05-31	16
CIATARC:1530	Produced or extended medially	narrow	0.01	0.7	1	384.02	1920.42	0.199967	grooved	Black	Black	Black	Black	Black	Black	Black	Black	Whole	2	2	Male	28.69	2013-05-31	17
CIATARC:1531	Produced or extended medially	narrow	0.01	0.72	1.16	428	1912.04	0.223845	grooved	Black	Black	Black	Black	Black	Black	Black	Black	Whole	2	2	Male	27.03	2013-05-31	18
CIATARC:1532	Produced or extended medially	narrow	0.01	0.7	1.1	348.21	1953.18	0.178278	grooved	Black	Black	Black	Black	Black	Black	Black	Black	Whole	2	2	Female	30.32	2013-06-04	19
CIATARC:1533	Produced or extended medially	narrow	0.01	0.74	1.1	428.02	1872.15	0.228625	grooved	Black	Black	Black	Black	Black	Black	Black	Black	Whole	2	2	Female	31.49	2013-07-04	20
CIATARC:1534	Produced or extended medially	narrow	0.01	0.7	1.2	456.07	1874.89	0.243252	grooved	Black	Black	Black	Black	Black	Black	Black	Black	Whole	2	2	Female	29.38	2013-08-04	21
CIATARC:1535	Produced or extended medially	narrow	0.01	0.58	0.85	392.02	1612.02	0.243186	grooved	Black	Black	Black	Black	Black	Black	Black	Black	Whole	2	2	Female	24.86	2013-06-04	22
CIATARC:1536	Produced or extended medially	narrow	0.01	0.65	1.1	412	1828.02	0.22538	grooved	Black	Black	Black	Black	Black	Black	Black	Black	Whole	2	2	Male	27.83	2013-07-04	23
CIATARC:1537	Produced or extended medially	narrow	0.01	0.65	1.1	412.02	1924.07	0.21414	grooved	Black	Black	Black	Black	Black	Black	Black	Black	Whole	2	3	Male	27.13	2013-08-04	24
CIATARC:1538	Produced or extended medially	narrow	0.01	0.75	1.1	464	1916.15	0.242152	grooved	Black	Black	Black	Black	Black	Black	Black	Black	Whole	2	2	Female	30.37	2013-05-30	25
CIATARC:1539	Produced or extended medially	narrow	0.01	0.71	1.04	408.08	1860.21	0.219373	grooved	Black	Black	Black	Black	Black	Black	Black	Black	Whole	2	2	Female	27.94	2013-05-30	26
CIATARC:1540	Produced or extended medially	narrow	0.01	0.73	1.04	448.07	1828	0.245115	grooved	Black	Black	Black	Black	Black	Black	Black	Black	Whole	2	2	Female	27.34	2013-05-30	27
CIATARC:1541	Produced or extended medially	narrow	0.01	0.644444	1	436.17	1828.28	0.238568	grooved	Black	Black	Black	Black	Black	Black	Black	Black	Whole	2	2	Male	26.73	2013-05-30	28
CIATARC:1542	Produced or extended medially	narrow	0.01	0.65	1.05	369.5	1746.56	0.211559	grooved	Black	Black	Black	Black	Black	Black	Black	Black	Whole	2	2	Female	27.21	2013-05-30	29
CIATARC:1543	Produced or extended medially	narrow	0.01	0.59	1	436.07	1796.04	0.242795	grooved	Black	Black	Black	Black	Black	Black	Black	Black	Whole	2	2	Male	27.53	2013-05-30	30
CIATARC:1544	Produced or extended medially	narrow	0.01	0.6	0.99	324.1	1604.02	0.202055	grooved	Black	Black	Black	Black	Black	Red	Black	Red	Tibiae	2	2	Female	24.94	2013-05-30	31
CIATARC:1545	Produced or extended medially	narrow	0.01	0.55	0.89	436.07	1656.12	0.263308	grooved	Black	Black	Black	Black	Black	Red	Black	Red	Tibiae	2	2	Female	23.61	2013-05-30	32
CIATARC:1546	Produced or extended medially	narrow	0.01	0.6	0.888889	300.03	1502.02	0.199751	grooved	Black	Red	Black	Red	Black	Black	Black	Red	Coxae	2	2	Female	23.02	2013-05-30	33
CIATARC:1547	Produced or extended medially	narrow	0.01	0.59	0.88	404.08	1638.16	0.246667	grooved	Black	Red	Black	Red	Black	Red	Black	Red	Whole	2	2	Female	24.23	2013-05-30	34
CIATARC:1548	Produced or extended medially	narrow	0.01	0.65	0.9	420.3	1680.23	0.250144	grooved	Black	Red	Black	Red	Black	Black	Black	Red	Coxae	2	2	Female	22.59	2013-05-30	35
CIATARC:1549	Produced or extended medially	narrow	0.01	0.7	0.96	392.18	1800.28	0.217844	grooved	Black	Black	Black	Red	Black	Black	Black	Black	Whole	2	2	Female	27.48	2013-05-30	36
CIATARC:1550	Produced or extended medially	narrow	0.01	0.63	0.9	372	1768	0.210407	grooved	Black	Black	Black	Red	Black	Red	Black	Red	Tibiae	2	2	Female	23.21	2013-05-29	37
CIATARC:1551	Produced or extended medially	narrow	0.01	0.72	1.12	372	1936.02	0.192147	grooved	Black	Black	Black	Red	Black	Black	Black	Red	Coxae	2	2	Female	28.63	2013-05-29	38
CIATARC:1552	Produced or extended medially	narrow	0.01	0.6	0.933333	380.19	1684.02	0.225763	grooved	Black	Black	Black	Black	Black	Red	Black	Red	Tibiae	2	Not visible	Male	24.81	2013-05-29	39
CIATARC:1553	Produced or extended medially	narrow	0.01	0.666667	1.06667	552	1976.58	0.27927	grooved	Black	Black	Black	Red	Black	Black	Black	Red	Coxae	2	2	Female	31.26	2013-05-29	40
CIATARC:1554	Produced or extended medially	narrow	0.01	0.64	0.96	344.21	1801.28	0.191092	grooved	Black	Black	Black	Red	Black	Black	Black	Red	Coxae	2	2	Female	25.68	2013-05-29	41
CIATARC:1555	Produced or extended medially	narrow	0.01	0.68	1.02	452.16	1620.02	0.279108	grooved	Black	Black	Black	Red	Black	Black	Black	Black	Whole	2	2	Female	26.23	2013-05-29	42
CIATARC:1556	Produced or extended medially	narrow	0.01	0.66	0.96	424.02	1937.34	0.218867	grooved	Black	Black	Black	Red	Black	Black	Black	Black	Whole	2	2	Male	27.37	2013-05-29	43
CIATARC:1557	Produced or extended medially	narrow	0.01	0.555556	0.822222	384.08	1448.35	0.265185	grooved	Black	Red	Red	Red	Red	Red	Black	Red	Whole	2	2	Female	21.92	2013-06-28	44
CIATARC:1558	Produced or extended medially	narrow	0.01	0.58	0.89	356.02	1556.16	0.228781	grooved	Black	Black	Black	Red	Black	Red	Black	Red	Whole	2	2	Female	23.11	2013-06-07	45
CIATARC:1559	Produced or extended medially	narrow	0.02	0.666667	0.866667	368.35	1699.44	0.216748	grooved	Black	Black	Black	Red	Black	Red	Black	Black	Whole	2	3	Female	26.55	2013-06-07	46
CIATARC:1560	Produced or extended medially	narrow	0.01	0.65	0.97	320.02	1808	0.177002	grooved	Black	Black	Black	Red	Black	Red	Black	Black	Whole	2	2	Female	28.01	2013-05-28	47
CIATARC:1561	Produced or extended medially	narrow	0.01	0.666667	1.06667	392.02	1900.83	0.206236	grooved	Black	Red	Black	Red	Black	Red	Red	Red	Whole	2	3	Male	26.38	2013-06-06	48
CIATARC:1562	Produced or extended medially	narrow	0.01	0.622222	0.977778	412.31	1656.12	0.248961	grooved	Black	Black	Black	Red	Black	Red	Black	Black	Whole	2	2	Female	24.04	2013-06-06	49
CIATARC:1563	Produced or extended medially	narrow	0.01	0.822222	0.577778	368.02	1536.08	0.239584	grooved	Black	Black	Red	Red	Black	Red	Black	Black	Whole	2	3	Female	21.56	2013-06-06	50
CIATARC:1564	Produced or extended medially	narrow	0.01	0.57	0.85	328	1600.24	0.204969	grooved	Black	Black	Black	Red	Black	Red	Black	Black	Whole	2	2	Female	23.74	2013-06-06	51
CIATARC:1565	Produced or extended medially	narrow	0.01	0.688889	0.977778	592.01	2400.48	0.246622	grooved	Black	Red	Red	Red	Black	Red	Black	Red	Whole	2	2	Male	25.64	2013-05-28	52
CIATARC:1566	Produced or extended medially	narrow	0.01	0.644444	0.911111	376	1632	0.230392	grooved	Red	Black	Black	Red	Black	Black	Red	Red	Coxae	2	2	Female	23.11	2013-05-28	53
CIATARC:1567	Produced or extended medially	narrow	0.01	0.68	1	392.18	1792.29	0.218815	grooved	Black	Black	Black	Red	Black	Black	Black	Black	Whole	2	2	Female	27.3	2013-05-28	54
CIATARC:1568	Produced or extended medially	narrow	0.01	0.711111	0.933333	440.01	1652.3	0.266302	grooved	Red	Red	Red	Red	Red	Red	Red	Black	Whole	2	2	Female	26.1	2013-06-21	55
CIATARC:1569	Produced or extended medially	narrow	0.01	0.65	1	456.44	1732	0.263533	grooved	Black	Red	Black	Red	Black	Red	Black	Black	Whole	2	2	Male	27.07	2013-06-30	56
CIATARC:1570	Produced or extended medially	narrow	0.01	0.61	0.87	360.09	1644.08	0.219022	grooved	Black	Black	Black	Black	Black	Red	Black	Black	Whole	2	2	Female	25.15	2013-06-30	57
CIATARC:1571	Produced or extended medially	narrow	0.01	0.55	0.8	308	1444.14	0.213276	grooved	Black	Black	Black	Red	Black	Black	Black	Black	Whole	2	2	Female	20.9	2013-06-30	58
CIATARC:1572	Produced or extended medially	narrow	0.01	0.6	0.94	353.11	1660.48	0.212655	grooved	Black	Black	Black	Red	Black	Red	Black	Red	Whole	2	2	Female	24.45	2013-06-09	59
CIATARC:1573	Produced or extended medially	narrow	0.01	0.66	0.98	404.71	1900.15	0.212988	grooved	Black	Black	Black	Red	Black	Red	Black	Red	Whole	2	2	Male	27.1	2013-06-09	60
CIATARC:1574	Produced or extended medially	narrow	0.01	0.777778	1.13333	548.01	2060.14	0.266006	grooved	Red	Red	Black	Red	Red	Red	Black	Red	Whole	2	2	Male	28.34	2013-04-09	61
CIATARC:1575	Produced or extended medially	narrow	0.01	0.733333	1.06667	428	2748.14	0.155742	grooved	Red	Red	Black	Red	Red	Red	Red	Red	Whole	2	2	Female	29.87	2013-04-09	62
CIATARC:1576	Produced or extended medially	narrow	0.01	0.666667	1.04444	476.15	1822.53	0.261258	grooved	Black	Black	Black	Red	Black	Red	Red	Black	Whole	2	2	Male	27.2	2013-04-09	63
CIATARC:1577	Produced or extended medially	narrow	0.01	0.58	0.9	368	1584.25	0.232287	grooved	Black	Black	Black	Black	Black	Red	Black	Black	Whole	2	2	Female	23.2	2013-04-09	64
CIATARC:1578	Produced or extended medially	narrow	0.01	0.62	0.92	308	1552.13	0.198437	grooved	Black	Black	Black	Black	Black	Red	Black	Red	Tibiae	2	3	undetermined	23.13	2013-04-09	65
CIATARC:1579	Produced or extended medially	narrow	0.01	0.688889	0.955556	384.19	1708.12	0.22492	grooved	Black	Black	Black	Red	Black	Black	Black	Black	Whole	2	2	Female	26.17	2013-04-09	66
CIATARC:1580	Produced or extended medially	narrow	0.01	0.6	0.9	352.02	1516.26	0.232163	grooved	Black	Black	Black	Red	Black	Black	Black	Black	Whole	2	2	Female	21.73	2013-04-09	67
CIATARC:1581	Produced or extended medially	narrow	0.01	0.59	0.85	356.2	1636.24	0.217694	grooved	Black	Red	Black	Black	Red	Red	Black	Red	Whole	2	2	Female	23.13	2013-02-06	68
CIATARC:1582	Produced or extended medially	narrow	0.01	0.67	1.12	328.02	1988.79	0.164934	grooved	Black	Black	Black	Black	Black	Red	Black	Black	Whole	3	2	Female	28.25	2013-02-06	69
CIATARC:1583	Produced or extended medially	narrow	0.01	0.56	0.87	384.02	1640.4	0.234101	grooved	Black	Black	Black	Black	Black	Red	Black	Red	Tibiae	3	3	Female	21.76	2013-02-06	70
CIATARC:1584	Produced or extended medially	narrow	0.01	0.59	0.84	356.09	1636.04	0.217654	grooved	Black	Black	Black	Red	Black	Red	Black	Red	Coxae	3	2	undetermined	22.85	2013-02-06	71
CIATARC:1585	Produced or extended medially	narrow	0.01	0.65	0.95	372.02	1844.9	0.201648	grooved	Black	Black	Black	Red	Black	Red	Black	Black	Whole	2	2	Female	25.65	2013-05-28	72
CIATARC:1586	Produced or extended medially	narrow	0.01	0.72	0.89	364	1696.17	0.214601	grooved	Black	Black	Black	Red	Black	Red	Black	Black	Whole	3	2	Female	24.5	2013-05-28	73
CIATARC:1587	Produced or extended medially	narrow	0.01	0.61	0.86	324.22	1440.56	0.225065	grooved	Black	Black	Black	Black	Black	Red	Black	Black	Whole	3	2	undetermined	22.4	2013-05-28	74
CIATARC:1588	Produced or extended medially	narrow	0.01	0.666667	0.933333	404.02	1632.04	0.247555	grooved	Black	Black	Red	Red	Black	Red	Black	Red	Whole	3	3	Female	23.19	2013-05-31	75
CIATARC:1589	Produced or extended medially	narrow	0.005	0.555556	0.822222	304	1527.13	0.199066	grooved	Black	Red	Red	Red	Red	Red	Black	Red	Whole	2	2	Female	23.47	2013-06-25	76
CIATARC:1590	Produced or extended medially	narrow	0.01	0.6	0.822222	400	1548	0.258398	grooved	Black	Black	Red	Red	Red	Red	Black	Black	Whole	3	2	Female	23.72	2013-05-28	77
CIATARC:1591	Produced or extended medially	narrow	0.01	0.75	1.18	440	2044.39	0.215223	grooved	Black	Black	Black	Red	Black	Red	Black	Black	Whole	2	2	Female	29.66	2013-05-28	78
CIATARC:1592	Produced or extended medially	narrow	0.01	0.6	0.9	468.02	2064.14	0.226738	grooved	Red	Black	Red	Red	Red	Red	Black	Red	Whole	3	3	Male	not measured	2013-06-03	79
CIATARC:1593	Produced or extended medially	narrow	0.01	0.61	0.89	340.09	1452.2	0.23419	grooved	Black	Black	Black	Black	Black	Red	Black	Red	Whole	3	2	Female	20.4	2013-06-03	80
CIATARC:1594	Produced or extended medially	narrow	0.01	0.733333	1.13333	456.07	2040.02	0.223562	grooved	Black	Black	Black	Red	Black	Black	Red	Red	Whole	3	2	Male	31.08	2013-07-27	81
CIATARC:1595	Produced or extended medially	narrow	0.01	0.755556	1.04444	336	1732.04	0.193991	grooved	Black	Black	Black	Red	Red	Red	Red	Red	Whole	2	2	Female	25.3	2013-06-05	82
CIATARC:1596	Produced or extended medially	narrow	0.01	0.755556	1.08889	368	1908	0.192872	grooved	Red	Red	Red	Red	Red	Red	Red	Red	Whole	3	2	Female	29.94	2013-06-04	83
CIATARC:1597	Produced or extended medially	narrow	0.01	1	0.666667	388.02	1672.08	0.232058	grooved	Black	Black	Red	Red	Red	Red	Black	Black	Whole	3	2	Female	28.51	2013-06-04	84
CIATARC:1598	Produced or extended medially	narrow	0.01	0.72	1.05	432	1812.07	0.238401	grooved	Black	Black	Black	Black	Black	Red	Black	Black	Whole	3	2	Female	27.79	2013-06-04	85
CIATARC:1599	Produced or extended medially	narrow	0.01	0.622222	1.08889	404.08	1828.07	0.221042	grooved	Black	Black	Red	Red	Black	Red	Black	Red	Whole	3	2	Female	28.34	2013-06-04	86
CIATARC:1600	Produced or extended medially	narrow	0.01	0.65	0.92	441.16	1957.6	0.225358	grooved	Black	Black	Black	Red	Black	Red	Black	Red	Whole	3	2	Female	27.67	2013-06-04	87
CIATARC:1601	Produced or extended medially	narrow	0.005	0.577778	0.866667	396.02	1472	0.269035	grooved	Black	Black	Black	Black	Red	Red	Black	Black	Whole	3	2	Female	21.27	2013-06-04	88
CIATARC:1602	Produced or extended medially	narrow	0.02	0.65	0.95	424.08	1650.65	0.256917	grooved	Black	Black	Black	Red	Black	Red	Black	Black	Whole	3	2	undetermined	23.85	2013-06-04	89
CIATARC:1603	Produced or extended medially	narrow	0.01	0.755556	1.08889	428.02	1860.28	0.230084	grooved	Black	Black	Red	Red	Red	Red	Black	Red	Whole	2	2	Female	29.07	2013-06-19	90
CIATARC:1604	Produced or extended medially	narrow	0.01	0.644444	0.955556	412.02	1620.6	0.254239	grooved	Red	Black	Black	Red	Red	Red	Red	Red	Whole	3	3	Male	26.15	2013-06-02	91
CIATARC:1605	Produced or extended medially	narrow	0.01	1.37778	2.11111	372.02	1672.17	0.222477	grooved	Black	Black	Red	Red	Black	Red	Black	Black	Whole	2	2	Female	29.39	2013-06-02	92
CIATARC:1606	Produced or extended medially	narrow	0.01	0.55	0.85	368.2	1444.67	0.254868	grooved	Black	Black	Black	Black	Red	Red	Black	Black	Whole	3	2	Female	20.48	2013-06-02	93
CIATARC:1607	Produced or extended medially	narrow	0.01	0.65	0.93	420.08	1580.25	0.265831	grooved	Black	Red	Black	Black	Black	Red	Black	Black	Whole	3	3	undetermined	23.5	2013-06-19	94
CIATARC:1608	Produced or extended medially	narrow	0.01	0.66	1	388.52	1824.21	0.21298	grooved	Black	Black	Black	Red	Black	Red	Black	Black	Whole	3	3	Male	28.56	2013-06-19	95
CIATARC:1609	Produced or extended medially	narrow	0.01	0.6	0.89	352.2	1712.3	0.205688	grooved	Black	Black	Black	Red	Black	Red	Black	Black	Whole	3	2	undetermined	27.81	2013-06-02	96
CIATARC:1610	Produced or extended medially	narrow	0.01	0.6	0.9	489.05	1709.03	0.286156	grooved	Black	Black	Black	Black	Black	Red	Black	Black	Whole	3	2	undetermined	24.63	2013-06-18	97
CIATARC:1611	Produced or extended medially	narrow	0.01	0.6	0.888889	360	1584.73	0.227168	grooved	Red	Red	Red	Red	Black	Red	Red	Red	Whole	3	3	Female	22.82	2013-06-18	98
CIATARC:1612	Produced or extended medially	narrow	0.01	0.6	0.98	384.08	1660	0.231373	grooved	Black	Black	Red	Red	Red	Red	Black	Black	Whole	2	2	Female	24.63	2013-05-17	99
CIATARC:1613	Produced or extended medially	narrow	0.01	1.04444	0.666667	356.02	1760.22	0.202259	grooved	Black	Black	Red	Red	Red	Red	Black	Black	Whole	2	2	Female	28.21	2013-05-17	100
CIATARC:1614	Produced or extended medially	narrow	0.01	0.57	0.85	370.62	1625.13	0.228056	grooved	Black	Black	Black	Black	Red	Red	Black	Red	Tibiae	3	2	undetermined	21.41	2013-05-17	101
CIATARC:1615	Produced or extended medially	narrow	0.01	0.65	0.98	360.09	1880.09	0.191528	grooved	Black	Black	Black	Red	Black	Red	Black	Black	Whole	3	2	Female	28.72	2013-05-17	102
CIATARC:1616	Produced or extended medially	narrow	0.01	0.65	0.9	468.15	1756.77	0.266483	grooved	Black	Black	Black	Black	Black	Black	Black	Red	Coxae	2	2	Male	28.05	2013-05-27	103
CIATARC:1617	Produced or extended medially	narrow	0.01	0.68	0.9	428.02	1772.29	0.241507	grooved	Black	Black	Black	Red	Black	Black	Black	Black	Whole	2	2	Female	25.62	2013-05-27	104
CIATARC:1618	Produced or extended medially	narrow	0.01	0.65	0.95	320.22	1866.53	0.171559	grooved	Black	Black	Black	Red	Black	Black	Black	Black	Whole	2	2	Male	27.35	2013-05-27	105
CIATARC:1619	Produced or extended medially	narrow	0.01	0.65	0.88	464	1624	0.285714	grooved	Black	Black	Black	Red	Black	Black	Black	Black	Whole	2	2	Female	23.15	2013-05-27	106
CIATARC:1620	Produced or extended medially	narrow	0.02	0.733333	0.977778	428.07	1572	0.272309	grooved	Black	Black	Black	Red	Black	Black	Black	Black	Whole	2	2	Female	25.48	2013-05-27	107
CIATARC:1621	Produced or extended medially	narrow	0.01	0.75	1.25	472.27	1836.21	0.257198	grooved	Black	Black	Red	Red	Black	Red	Black	Black	Whole	2	2	Male	29.35	2013-05-27	108
CIATARC:1622	Produced or extended medially	narrow	0.015	0.644444	0.955556	368	1660.24	0.221655	grooved	Black	Black	Black	Red	Black	Black	Black	Red	Coxae	3	2	Male	23.83	2013-05-27	109
CIATARC:1623	Produced or extended medially	narrow	0.01	0.58	0.8	384.02	1544.01	0.248716	grooved	Black	Black	Black	Red	Black	Red	Black	Black	Whole	3	2	Female	21.75	2013-05-27	110
CIATARC:1624	Produced or extended medially	narrow	0.01	0.933333	0.733333	320	1628.04	0.196555	grooved	Black	Black	Black	Red	Black	Black	Black	Black	Whole	3	2	Female	23.94	2013-05-27	111
CIATARC:1625	Produced or extended medially	narrow	0.01	0.6	0.88	376.77	1429.74	0.263523	grooved	Red	Red	Red	Red	Red	Red	Black	Red	Whole	2	2	Female	21.46	2013-05-09	112
CIATARC:1626	Produced or extended medially	wide	0.08	0.777778	0.866667	300.03	1515.57	0.197965	grooved	Black	Black	Black	Red	Red	Red	Black	Red	Whole	3	3	Female	19.61	2013-05-09	113
CIATARC:1627	Produced or extended medially	narrow	0.01	1.17778	0.777778	428.07	1889.37	0.226568	grooved	Black	Black	Black	Black	Black	Red	Black	Red	Whole	2	2	Female	31.92	2012-08-01	114
CIATARC:1628	Produced or extended medially	narrow	0.01	0.6	0.911111	368	1624.18	0.226576	grooved	Red	Black	Red	Red	Red	Red	Red	Red	Whole	3	2	Female	23.02	2013-05-10	115
CIATARC:1629	Produced or extended medially	narrow	0.01	1.02222	0.688889	384.19	1809.28	0.212344	grooved	Black	Black	Black	Red	Black	Red	Black	Red	Whole	3	3	Female	26.69	2012-08-01	116
CIATARC:1630	Produced or extended medially	narrow	0.01	0.666667	1.02222	460.16	1836.16	0.25061	grooved	Black	Black	Red	Black	Black	Red	Black	Red	Whole	2	2	Male	27.77	2012-08-09	117
CIATARC:1631	Produced or extended medially	narrow	0.01	0.711111	1.02222	372	1524.02	0.244091	grooved	Red	Black	Red	Black	Black	Red	Black	Red	Whole	3	3	Male	24.42	2013-05-14	118
CIATARC:1632	Produced or extended medially	narrow	0.01	0.577778	0.844444	384.52	1532.02	0.250989	grooved	Red	Black	Red	Red	Black	Red	Black	Red	Whole	3	2	Female	21.58	2013-05-14	119
CIATARC:1633	Produced or extended medially	narrow	0.01	0.58	0.9	388.02	1519.04	0.255438	grooved	Black	Black	Black	Black	Black	Red	Black	Black	Whole	3	2	Female	23.19	2013-05-14	120
CIATARC:1634	Produced or extended medially	narrow	0.01	0.644444	0.888889	364.05	1549.67	0.234921	grooved	Black	Black	Black	Black	Black	Red	Black	Red	Whole	3	2	Female	21.82	2013-05-14	121
CIATARC:1635	Produced or extended medially	narrow	0.01	0.55	0.87	380.08	1532.08	0.248081	grooved	Black	Black	Black	Black	Black	Red	Black	Red	Whole	3	2	Male	22.18	2013-05-14	122
CIATARC:1636	Produced or extended medially	narrow	0.01	0.6	0.822222	368.09	1488.34	0.247316	grooved	Black	Black	Black	Red	Black	Black	Black	Red	Coxae	3	3	Female	20.66	2013-05-14	123
CIATARC:1637	Produced or extended medially	narrow	0.01	0.955556	0.622222	360.2	1664.12	0.216451	grooved	Black	Black	Red	Red	Black	Red	Black	Black	Whole	3	2	Female	25.15	2013-05-10	124
CIATARC:1638	Produced or extended medially	narrow	0.01	0.6	0.888889	376.19	1492.21	0.252103	grooved	Red	Black	Red	Red	Red	Red	Black	Red	Whole	3	2	Female	23.01	2013-05	125
CIATARC:1639	Produced or extended medially	narrow	0.01	0.644444	1.02222	424	1828.04	0.231942	grooved	Black	Black	Red	Red	Red	Red	Red	Black	Whole	3	3	Female	26.38	2013-05	126
CIATARC:1640	Produced or extended medially	narrow	0.01	0.58	0.89	316.23	1452.79	0.217671	grooved	Black	Black	Black	Black	Red	Red	Black	Red	Tibiae	3	3	Female	20.68	2013-05-27	127
CIATARC:1641	Produced or extended medially	narrow	0.01	1	0.733333	344.37	1664.04	0.206948	grooved	Black	Black	Red	Red	Black	Red	Black	Black	Whole	2	2	Female	25.48	2013-05-10	128
CIATARC:1642	Produced or extended medially	narrow	0.01	0.61	0.91	384.02	1728.23	0.222204	grooved	Black	Black	Black	Black	Black	Red	Black	Red	Tibiae	2	2	Female	22.19	2013-05-10	129
CIATARC:1643	Produced or extended medially	narrow	0.01	0.777778	1.17778	444.07	1886.65	0.235375	grooved	Black	Black	Red	Red	Red	Red	Black	Red	Whole	3	2	Female	31.42	2013-05-22	130
CIATARC:1644	Produced or extended medially	narrow	0.01	0.622222	1.04444	432.07	1757.02	0.245911	grooved	Black	Black	Black	Red	Black	Red	Black	Black	Whole	3	2	Male	27.18	2013-05-22	131
CIATARC:1645	Produced or extended medially	narrow	0.01	0.888889	0.6	412.7	1568.05	0.263193	grooved	Black	Black	Black	Black	Red	Red	Black	Red	Tibiae	3	2	Female	22.45	2013-05-22	132
CIATARC:1646	Produced or extended medially	narrow	0.01	0.866667	0.6	328.22	1362.35	0.240922	grooved	Red	Black	Red	Red	Red	Red	Red	Red	Whole	3	3	Female	21.96	2013-05-22	133
CIATARC:1647	Produced or extended medially	narrow	0.01	0.666667	0.933333	444.02	1660.17	0.267455	grooved	Black	Black	Black	Red	Black	Red	Red	Red	Whole	3	2	Male	23.79	2013-05-22	134
CIATARC:1648	Produced or extended medially	narrow	0.01	0.58	0.85	392.33	1456.27	0.269407	grooved	Black	Black	Black	Black	Black	Red	Black	Red	Whole	3	2	Female	22.08	2013-05-22	135
CIATARC:1649	Produced or extended medially	narrow	0.01	0.69	1.1	Not visible	1796.22	Not visible	grooved	Black	Black	Black	Red	Black	Black	Black	Black	Whole	3	3	Female	27.18	2013-05-22	136
CIATARC:1650	Produced or extended medially	narrow	0.01	0.61	0.88	388.08	1636.4	0.237155	grooved	Black	Black	Black	Black	Red	Red	Black	Red	Tibiae	3	3	Female	22.62	2013-05-22	137
CIATARC:1651	Produced or extended medially	narrow	0.01	0.6	0.8	360	1516.89	0.237328	grooved	Black	Black	Black	Black	Red	Red	Black	Red	Whole	3	2	Female	21.26	2013-05-10	138
CIATARC:1652	Produced or extended medially	narrow	0.01	0.55	0.8	380.02	1552.19	0.244828	grooved	Red	Red	Black	Black	Black	Red	Black	Red	Whole	3	2	Female	21.21	2013-05-10	139
CIATARC:1653	Produced or extended medially	narrow	0.01	0.59	0.82	408.08	1548.52	0.263529	grooved	Black	Black	Black	Red	Black	Red	Black	Black	Whole	3	2	undetermined	21.9	2013-05-10	140
CIATARC:1654	Produced or extended medially	narrow	0.01	0.65	1.02	360.2	1764.07	0.204187	grooved	Black	Black	Black	Black	Black	Red	Black	Black	Whole	2	2	Female	26.08	2013-05-10	141
CIATARC:1655	Produced or extended medially	narrow	0.01	0.6	0.89	376.53	1680	0.224125	grooved	Black	Black	Black	Red	Black	Black	Black	Red	Coxae	3	3	Female	24.21	2013-05-10	142
CIATARC:1656	Produced or extended medially	narrow	0.01	0.64	0.9	412	1716.42	0.240034	grooved	Black	Black	Black	Red	Black	Black	Black	Black	Whole	3	2	Female	24.2	2013-05-10	143
CIATARC:1657	Produced or extended medially	narrow	0.01	0.6	0.9	340.09	1624	0.209415	grooved	Black	Black	Black	Red	Black	Red	Black	Red	Tibiae	3	2	Female	not measured	2013-05-10	144
CIATARC:1658	Produced or extended medially	narrow	0.01	0.58	0.86	408.02	1436.8	0.283978	grooved	Black	Black	Black	Red	Black	Red	Black	Red	Coxae	3	2	Female	22.75	2013-05-10	145
CIATARC:1659	Produced or extended medially	narrow	0.01	0.644444	0.888889	328.02	1516.53	0.216296	grooved	Black	Black	Black	Red	Red	Red	Black	Red	Whole	3	2	Female	21	2013-05-14	146
CIATARC:1660	Produced or extended medially	narrow	0.01	0.6	0.89	368.2	1497.05	0.24595	grooved	Black	Black	Black	Black	Black	Red	Black	Red	Tibiae	2	2	undetermined	24.21	2013-05-26	147
CIATARC:1661	Produced or extended medially	narrow	0.01	0.65	1	425.21	1764.11	0.241034	grooved	Black	Black	Black	Red	Black	Black	Black	Black	Whole	3	2	Female	24.82	2013-05-27	148
CIATARC:1662	Produced or extended medially	narrow	0.01	0.6	0.95	316.1	1596.5	0.197996	grooved	Black	Black	Black	Black	Black	Red	Black	Black	Whole	3	2	undetermined	24.38	2013-05-27	149
CIATARC:1663	Produced or extended medially	narrow	0.01	0.64	0.9	348.37	1616.6	0.215495	grooved	Black	Black	Black	Red	Black	Black	Black	Red	Coxae	3	2	Female	23.18	2013-05-30	150
CIATARC:1664	Produced or extended medially	narrow	0.01	0.7	1.05	388.52	1797.29	0.21617	grooved	Black	Black	Black	Red	Black	Black	Black	Black	Whole	3	2	Male	29.28	2013-05-27	151
CIATARC:1665	Produced or extended medially	narrow	0.01	0.6	0.96	396.02	1676.39	0.236234	grooved	Black	Black	Black	Red	Black	Red	Black	Black	Whole	3	3	Male	25.56	2013-05-27	152
CIATARC:1666	Produced or extended medially	narrow	0.01	0.577778	0.844444	364.65	1437.8	0.253617	grooved	Black	Black	Black	Red	Black	Black	Black	Black	Whole	3	2	Female	21.15	2013-05-27	153
CIATARC:1667	Produced or extended medially	narrow	0.01	0.7	1.06	436.46	1956.07	0.223131	grooved	Black	Black	Black	Red	Black	Black	Black	Black	Whole	3	2	Male	31.36	2013-05-27	154
CIATARC:1668	Produced or extended medially	narrow	0.01	0.733333	1.02222	404	1784.22	0.226429	grooved	Black	Black	Black	Red	Black	Black	Red	Black	Whole	3	3	Female	27.17	2013-05-17	155
CIATARC:1669	Produced or extended medially	narrow	0.01	1.33333	1.97778	391.47	1547.37	0.252991	grooved	Black	Black	Black	Black	Red	Red	Black	Black	Whole	3	3	Female	19.62	2013-05-17	156
CIATARC:1670	Produced or extended medially	narrow	0.01	0.844444	1.11111	0.4 mm	1.7 mm	0.235294	grooved	Black	Black	Red	Red	Red	Red	Black	Black	Whole	2	2	Female	26.9	2013-05-17	157
CIATARC:1671	Produced or extended medially	narrow	0.01	0.666667	0.888889	472.27	1776.45	0.26585	grooved	Black	Black	Red	Red	Red	Red	Black	Red	Whole	3	2	Female	22.37	2013-05-17	158
CIATARC:1672	Produced or extended medially	narrow	0.01	1.33333	2.13333	357.1	1522.09	0.234612	grooved	Black	Black	Black	Red	Black	Black	Black	Black	Whole	2	2	Female	23.94	2013-05-27	159
CIATARC:1673	Produced or extended medially	narrow	0.01	0.711111	0.911111	532.14	1516.34	0.350937	grooved	Black	Black	Red	Red	Red	Red	Black	Black	Whole	3	2	Female	23.43	2012/2013	160
CIATARC:1674	Produced or extended medially	narrow	0.01	0.6	0.844444	404.02	1464.14	0.275944	grooved	Black	Black	Black	Red	Black	Red	Black	Black	Whole	3	2	Female	20.52	2013-05-25	161
CIATARC:1675	Produced or extended medially	narrow	0.01	0.533333	0.733333	416.17	1552.01	0.268149	grooved	Black	Black	Black	Black	Black	Black	Black	Red	Whole	3	3	Female	21.31	2013-05-24	162
CIATARC:1676	Produced or extended medially	narrow	0.01	0.666667	0.933333	452.64	1764.45	0.256533	grooved	Red	Black	Red	Red	Red	Red	Black	Red	Whole	2	2	Female	24.15	2013-05-24	163
CIATARC:1677	Produced or extended medially	narrow	0.01	0.5	0.88	356.2	1428.45	0.249361	grooved	Red	Black	Red	Red	Red	Red	Black	Red	Whole	3	2	Female	21.78	2013-05-25	164
CIATARC:1678	Produced or extended medially	narrow	0.01	0.64	0.96	424.02	1681.22	0.25221	grooved	Red	Black	Black	Red	Black	Black	Black	Red	Coxae	3	2	Female	25.13	2013-05-25	165
CIATARC:1679	Produced or extended medially	narrow	0.01	0.58	0.88	416.02	1488.65	0.279461	grooved	Black	Red	Black	Red	Black	Black	Black	Red	Tibiae	3	3	Female	21.37	2013-05-26	166
CIATARC:1680	Produced or extended medially	narrow	0.01	0.644444	0.955556	388	1533.88	0.252953	grooved	Red	Black	Black	Red	Black	Red	Black	Black	Whole	3	3	Female	23.21	2013-05-27	167
CIATARC:1681	Produced or extended medially	narrow	0.01	0.61	0.89	468.27	2000	0.296148	grooved	Black	Black	Black	Red	Black	Red	Red	Red	Whole	3	2	Female	24.05	2013	182
CIATARC:1682	Produced or extended medially	narrow	0.01	0.533333	0.822222	352	1480.09	0.237823	grooved	Black	Black	Black	Black	Red	Red	Black	Red	Tibiae	3	2	Female	20.98	2012/2013	169
CIATARC:1683	Produced or extended medially	narrow	0.01	0.65	0.88	420.17	1564.74	0.268524	grooved	Black	Black	Black	Black	Black	Red	Black	Red	Coxae	3	2	Female	22.92	2012/2013	170
CIATARC:1684	Produced or extended medially	narrow	0.01	0.65	0.96	392.02	1568	0.250013	grooved	Black	Black	Black	Red	Black	Black	Black	Black	Whole	3	2	Male	25.61	2013-05-26	171
CIATARC:1685	Produced or extended medially	narrow	0.01	0.644444	1	352.51	1720.47	0.204892	grooved	Black	Black	Red	Red	Black	Red	Black	Black	Whole	2	2	Female	26.65	2013-05-26	172
CIATARC:1686	Produced or extended medially	narrow	0.01	0.65	0.94	408.18	1604.12	0.254457	grooved	Black	Black	Black	Red	Black	Red	Black	Red	Tibiae	3	2	Female	24.49	2013-05-27	173
CIATARC:1687	Produced or extended medially	narrow	0.01	0.644444	0.911111	352.57	1490.37	0.236565	grooved	Black	Black	Black	Red	Black	Black	Black	Black	Whole	3	2	Female	22.49	2013-05-27	174
CIATARC:1688	Produced or extended medially	narrow	0.01	0.65	0.95	380.53	1700.8	0.223736	grooved	Black	Black	Black	Red	Black	Black	Black	Black	Whole	2	2	Female	25.13	2013-05-27	175
CIATARC:1689	Produced or extended medially	narrow	0.01	0.58	0.86	Not visible	1648.82	Not visible	grooved	Black	Black	Black	Red	Black	Red	Black	Black	Whole	3	2	Female	23.76	2013-05-27	176
CIATARC:1690	Produced or extended medially	narrow	0.01	0.58	1.02	476.07	1872.04	0.254305	grooved	Red	Black	Red	Red	Red	Red	Red	Red	Whole	3	2	Male	27.74	2013-09-10	177
CIATARC:1691	Produced or extended medially	narrow	0.01	0.644444	1.11111	468.84	1993.21	0.235219	grooved	Black	Black	Black	Red	Black	Black	Black	Red	Coxae	2	2	Male	29.93	2013-05-27	178
CIATARC:1692	Produced or extended medially	narrow	0.01	0.666667	1	448.16	1765.64	0.253823	grooved	Black	Black	Black	Black	Black	Red	Black	Red	Tibiae	3	2	Male	28.24	2013	179
CIATARC:1693	Produced or extended medially	narrow	0.01	0.688889	0.933333	429.19	1744.13	0.246077	grooved	Black	Black	Black	Red	Black	Red	Red	Red	Whole	2	Not visible	Female	24.92	2013	180
CIATARC:1694	Produced or extended medially	narrow	0.01	1.02222	0.644444	408.49	1664.69	0.245385	grooved	Black	Red	Black	Red	Black	Black	Red	Red	Whole	3	2	Female	25.01	2013	181
CIATARC:1695	Produced or extended medially	narrow	0.01	0.622222	1.08889	484.59	1636.31	0.234135	grooved	Red	Red	Red	Red	Red	Red	Red	Red	Whole	3	2	Male	31.08	2013	184
