# Supplementary material for: Rhynchophorus palmarum in Disguise: Undescribed Polymorphism in the “Black” Palm Weevil
Source: PLoS One. 2015 Dec 18;10(12):e0143210. doi: 10.1371/journal.pone.0143210 (PMC4684280; doi:10.1371/journal.pone.0143210)
Supplement: S2 Database — (FA) [file pone.0143210.s002.fa]

>KF3113(60-65)_RF
WLLPPSLTLLLMSSIVEKGAGTGWTVYPPLAGNVAHSGASVDLAIFSLHM
AGISSILGAINFISTAINMRPTGMLSDRLSLFVWAVSITALLLLLSLPVL
AGAITMLLTDRNINTSFFDPAGGGDPILYQHLFWFFGHPEV
>GU581(319-516)_RF
WLLPPSLTLLLMSSIVEKGAGTGWTVYPPLAGNVAHSGASVDLAIFSLHM
AGISSILGAINFISTAINMRPTGMLSDRLSLFVWAVSITALLLLLSLPVL
AGAITMLLTDRNINTSFFDPAGGGDPILYQHLFWFFGHPEV
>KF311(371-442)_RF
WLLPPSLTLLLMSSIVEKGAGTGWTVYPPLAGNVAHSGASVDLAIFSLHM
AGISSILGAINFISTAINMRPTGMLSDRLSLFVWAVSITALLLLLSLPVL
AGAITMLLTDRNINTSFFDPAGGGDPILYQHLFWFFGHPEV
>KF3114(50-79)_RF
WLLPPSLTLLLMSSIVEKGAGTGWTVYPPLAGNVAHSGASVDLAIFSLHM
AGISSILGAINFISTAINMRPTGMLSDRLSLFVWAVSITALLLLLSLPVL
AGAITMLLTDRNINTSFFDPAGGGDPILYQHLFWFFGHPEV
>KF3114(90-91)_RF
WLLPPSLTLLLMSSIVEKGAGTGWTVYPPLAGNVAHSGASVDLAIFSLHM
AGISSILGAINFISTAINMRPTGMLSDRLSLFVWAVSITALLLLLSLPVL
AGAITMLLTDRNINTSFFDPAGGGDPILYQHLFWFFGHPEV
>KF311(495-527)_RF
WLLPPSLTLLLMSSIVEKGAGTGWTVYPPLAGNVAHSGASVDLAIFSLHM
AGVSSILGAINFISTAINMRPTGMLSDRLSLFVWAVSITALLLLLSLPVL
AGAITMLLTDRNINTSFFDPAGGGDPILYQHLFWFFGHPEV
>KF4130(64-65)_RF
WLLPPSLTLLLMSSIVEKGAGTGWTVYPPLAGNVAHSGASVDLAIFSLHM
AGISSILGAINFISTAINMRPTGMLSDRLSLFIWAVSITALLLLLSLPVL
AGAITMLLTDRNINTSFFDPAGGGDPILYQHLFWFFGHPEV
>KF4130(6-70)_RF
WLLPPSLTLLLMSSIVEKGAGTGWTVYPPLAGNVAHSGASVDLAIFSLHM
AGISSILGAINFISTAINMRPTGMLSDRLSLFVWAVSITALLLLLSLPVL
AGAITMLLTDRNINTSFFDPAGGGDPILYQHLFWFFGHPEV
>KF413073_RF
WLLPPSLTLLLMSSIVEKGAGTGWTVYPPLAGNVAHSGASVDLAIFSLHM
AGISSILGAINFISTAINMRPTGMLSDRLSLFVWAVSITALLLLLSLPVL
AGAITMLLTDRNINTSFFDPAGGGDPILYQHLFWFFGHPEV
>KF3114(92-94)_RF
WLLPPSLTLLLMSSIVEKGAGTGWTVYPPLAGNVAHSGASVDLAIFSLHM
AGVSSILGAINFISTAINMRPTGMLSDRLSLFVWAVSITALLLLLSLPVL
AGAITMLLTDRNINTSFFDPAGGGDPILYQHLFWFFGHPEV
>KF31163(4,6&8)_KF3116(40-44&46-48)_RB
WLLPPSLTLLLMSSIVEKGAGTGWTVYPPLAGNVAHSGASVDLAIFSLHM
AGISSILGAINFISTAINMRPTGMLSDRLSLFIWAVSITALLLLLSLPVL
AGAITMLLTDRNINTSFFDPAGGGDPILYQHLFWFFGHPEV
>AGY7964(0,2,4,6,7,8&9)_AGY7965(0,3&4)_RB cytochrome c oxidase subunit I, partial (mitochondrion)[Rhynchophorus bilineatus].
WLLPPSLTLLLMSSIVEKGAGTGWTVYPPLAGNVAHSGASVDLAIFSLHM
AGISSILGAINFISTAINMRPTGMLSDRLSLFIWAVSITALLLLLSLPVL
AGAITMLLTDRNINTSFFDPAGGGDPILYQHLFWFFGHPEV
>GU5815(17-25)_RF
WLLPPSLTLLLMSSVVEKGAGTGWTVYPPLASNVAHSGASVDLAIFSLHM
AGISSILGAINFISTAINMRPTGMLSDRLSLFVWAVSITALLLLLSLPVL
AGAITMLLTDRNINTSFFDPAGGGDPILYQHLFWFFGHPEV
>GU5815(39-44)_RF
WLLPPSLTLLLMSSVVEKGAGTGWTVYPPLASNVAHSGASVDLAIFSLHM
AGISSILGAINFISTAINMRPTGMLSDRLSLFVWAVSITALLLLLSLPVL
AGAITMLLTDRNINTSFFDPAGGGDPILYQHLFWFFGHPEV
>GU581(582-628)_RF
WLLPPSLTLLLMSSVVEKGAGTGWTVYPPLASNVAHSGASVDLAIFSLHM
AGISSILGAINFISTAINMRPTGMLSDRLSLFVWAVSITALLLLLSLPVL
AGAITMLLTDRNINTSFFDPAGGGDPILYQHLFWFFGHPEV
>JX294413_RF
WLLPPSLTLLLMSSVVEKGAGTGWTVYPPLASNVAHSGASVDLAIFSLHM
AGISSILGAINFISTAINMRPTGMLSDRLSLFVWAVSITALLLLLSLPVL
AGAITMLLTDRNINTSFFDPAGGGDPILYQHLFWFFGHPEV
>KF3113(66-70)_RF
WLLPPSLTLLLMSSVVEKGAGTGWTVYPPLASNVAHSGASVDLAIFSLHM
AGISSILGAINFISTAINMRPTGMLSDRLSLFVWAVSITALLLLLSLPVL
AGAITMLLTDRNINTSFFDPAGGGDPILYQHLFWFFGHPEV
>KF3114(43-49)_RF
WLLPPSLTLLLMSSVVEKGAGTGWTVYPPLASNVAHSGASVDLAIFSLHM
AGISSILGAINFISTAINMRPTGMLSDRLSLFVWAVSITALLLLLSLPVL
AGAITMLLTDRNINTSFFDPAGGGDPILYQHLFWFFGHPEV
>KF3114(81-89)_RF
WLLPPSLTLLLMSSVVEKGAGTGWTVYPPLASNVAHSGASVDLAIFSLHM
AGISSILGAINFISTAINMRPTGMLSDRLSLFVWAVSITALLLLLSLPVL
AGAITMLLTDRNINTSFFDPAGGGDPILYQHLFWFFGHPEV
>KF413063_RF
WLLPPSLTLLLMSSVVEKGAGTGWTVYPPLASNVAHSGASVDLAIFSLHM
AGISSILGAINFISTAINMRPTGMLSDRLSLFVWAVSITALLLLLSLPVL
AGAITMLLTDRNINTSFFDPAGGGDPILYQHLFWFFGHPEV
>GU5815(26-38)_RF
WLLPPSLTLLLMSSVVEKGAGTGWTVYPPLAGNVAHSGASVDLAIFSLHM
AGISSILGAINFISTAINMRPTGMLSDRLSLFVWAVSITALLLLLSLPVL
AGAITMLLTDRNINTSFFDPAGGGDPILYQHLFWFFGHPEV
>GU5815(49-81)_RF
WLLPPSLTLLLMSSVVEKGAGTGWTVYPPLAGNVAHSGASVDLAIFSLHM
AGISSILGAINFISTAINMRPTGMLSDRLSLFVWAVSITALLLLLSLPVL
AGAITMLLTDRNINTSFFDPAGGGDPILYQHLFWFFGHPEV
>KF3115(28-47)_RF
WLLPPSLTLLLMSSIVEKGAGTGWTVYPPLAGNVAHSGASVDLAIFSLHM
AGISSILGAINFISTAINMRPKGMLSDRLSLFIWAVSITALLLLLSLPVL
AGAITMLLTDRNINTSFFDPAGGGDPILYQHLFWFFGHPEV
>KF3115(49-62)_RF
WLLPPSLTLLLMSSIVEKGAGTGWTVYPPLAGNVAHSGASVDLAIFSLHM
AGISSILGAINFISTAINMRPKGMLSDRLSLFIWAVSITALLLLLSLPVL
AGAITMLLTDRNINTSFFDPAGGGDPILYQHLFWFFGHPEV
>KF3115(65-75)_RF
WLLPPSLTLLLMSSIVEKGAGTGWTVYPPLAGNVAHSGASVDLAIFSLHM
AGISSILGAINFISTAINMRPKGMLSDRLSLFIWAVSITALLLLLSLPVL
AGAITMLLTDRNINTSFFDPAGGGDPILYQHLFWFFGHPEV
>KF3115(79-91)_RF
WLLPPSLTLLLMSSIVEKGAGTGWTVYPPLAGNVAHSGASVDLAIFSLHM
AGISSILGAINFISTAINMRPKGMLSDRLSLFIWAVSITALLLLLSLPVL
AGAITMLLTDRNINTSFFDPAGGGDPILYQHLFWFFGHPEV
>KF311(593-633)_RF
WLLPPSLTLLLMSSIVEKGAGTGWTVYPPLAGNVAHSGASVDLAIFSLHM
AGISSILGAINFISTAINMRPKGMLSDRLSLFIWAVSITALLLLLSLPVL
AGAITMLLTDRNINTSFFDPAGGGDPILYQHLFWFFGHPEV
>KF3115(63,78)_RF
WLLPPSLTLLLMSSIIEKGAGTGWTVYPPLAGNVAHSGASVDLAIFSLHM
AGISSILGAINFISTAINMRPKGMLSDRLSLFIWAVSITALLLLLSLPVL
AGAITMLLTDRNINTSFFDPAGGGDPILYQHLFWFFGHPEV
>AGY796(05,09,10&14)(17-19&23-39)_RV cytochrome c oxidase subunit I, partial (mitochondrion)[Rhynchophorus vulneratus].
WLLPPSLTLLLMSSIVEKGAGTGWTVYPPLAGNVAHSGASVDLAIFSLHM
AGISSILGAINFISTAINMRPKGMLSDRLSLFIWAVSITALLLLLSLPVL
AGAITMLLTDRNINTSFFDPAGGGDPILYQHLFWFFGHPEV
>KF311578_&_AGY79569_RV
WLLPPSLTLLLMSSIIEKGAGTGWTVYPPLAGNVAHSGASVDLAIFSLHM
AGISSILGAINFISTAINMRPKGMLSDRLSLFIWAVSITALLLLLSLPVL
AGAITMLLTDRNINTSFFDPAGGGDPILYQHLFWFFGHPEV
>KF311(600-633)_RV
WLLPPSLTLLLMSSIVEKGAGTGWTVYPPLAGNVAHSGASVDLAIFSLHM
AGISSILGAINFISTAINMRPKGMLSDRLSLFIWAVSITALLLLLSLPVL
AGAITMLLTDRNINTSFFDPAGGGDPILYQHLFWFFGHPEV
>KF311645_&_AGY79651_RB
WLLPPSLTLLLMSSIVEKGAGTGWTVYPPLAGNVAHSGASVDLAIFSLHM
TGISSILGAINFISTAINMRPTGMLSDRLSLFIWAVSITALLLLLSLPVL
AGAITMLLTDRNINTSFFDPAGGGDPILYQHLFWFFGHPEV
>KF3116(35&39)_AGY796(41&45)_RB
WLLPPSLTLLLMSSIVEKGAGTGWTVYPPLAGNVAHSGASVDLAIFSLHM
AGISSILGAINFISTAINMRPAGMLSDRLSLFIWAVSITALLLLLSLPVL
AGAITMLLTDRNINTSFFDPAGGGDPILYQHLFWFFGHPEV
>KF311637_&_AGY79643_RB
WLLPPSLILLLMSSIVEKGAGTGWTVYPPLAGNVAHSGASVDLAIFSLHM
AGISSILGAINFISTAINMRPTGMLSDRLSLFIWAVSITALLLLLSLPVL
AGAITMLLTDRNINTSFFDPAGGGDPILYQHLFWFFGHPEV
>GU5815(45-47)_RF
WLLPPSLTLLLMSSVVEKGAGTGWTVYPPLASNVAHSGASVDLAIFSLHM
AGISSILGAINFISTAINMRPTGMLSDHLSLFVWAVSITALLLLLSLPVL
AGAITMLLTDRNINTSFFDPAGGGDPILYQHLFWFFGHPEV
>KF3115(48,76,77,92)_RF
WLLPPSLTLLLMSSIVEKGAGTGWTVYPPLAGNVAHSGASVDLAIFSLHM
AGISSILGAINFISTTINMRPKGMLSDRLSLFIWAVSITALLLLLSLPVL
AGAITMLLTDRNINTSFFDPAGGGDPILYQHLFWFFGHPEV
>KF311564_RF
WLLPPSLTLLLMSSIVEKGAGTGWTVYPPLAGNVAHSGASVDLAIFSLHM
AGISSILGAINFISTAINMRPKGMLSDRLSLFIWAVSITALLLLLSLPVL
AGAITMLLTDRNVNTSFFDPAGGGDPILYQHLFWFFGHPEV
>AY131113_RC
WLLPPSLTLLLMSSIVEKGAGTGWTVYPPLAANIAHSGASVDLAIFSLHM
AGVSSILGAINFISTAINMRPSGMLSDRLSLFIWAVSITALLLLLSLPVL
AGAITMLLTDRNINTSFFDPAGGGDPILYQHLFWFFGHPEV
>KF311359_RC
WLLPPSLTLLLMSSIVEKGAGTGWTVYPPLAANIAHSGASVDLAIFSLHM
AGVSSILGAINFISTAINMRPSGMLSDRLSLFIWAVSITALLLLLSLPVL
AGAITMLLTDRNINTSFFDPAGGGDPILYQHLFWFFGHPEV
>AGY79364_RP cytochrome c oxidase subunit I, partial (mitochondrion)[Rhynchophorus palmarum].
WLLPPSLTLLLMSSIIEKGAGTGWTVYPPLAANAAHGGASVDLAIFSLHM
AGISSILGAINFISTAINMRPSGMLSDRLSLFVWAVSITALLLLLSLPVL
AGAITMLLTDRNINTSFFDPAGGGDPILYQHLFWFFGHPEV
>ADD23966_RP cytochrome oxidase subunit I, partial (mitochondrion)[Rhynchophorus palmarum].
WLLPPSLTLLLMSSIIEKGAGTGWTVYPPLAANVAHGGASVDLAIFSLHM
AGISSILGAINFISTAINMRPSGMLSDRLSLFVWAVSITALLLLLSLPVL
AGAITMLLTDRNINTSFFDPAGGGDPILYQHLFWFFGHPEV
>KF311358_RP
WLLPPSLTLLLMSSIIEKGAGTGWTVYPPLAANAAHGGASVDLAIFSLHM
AGISSILGAINFISTAINMRPSGMLSDRLSLFVWAVSITALLLLLSLPVL
AGAITMLLTDRNINTSFFDPAGGGDPILYQHLFWFFGHPEV
>GU581629_RP
WLLPPSLTLLLMSSIIEKGAGTGWTVYPPLAANVAHGGASVDLAIFSLHM
AGISSILGAINFISTAINMRPSGMLSDRLSLFVWAVSITALLLLLSLPVL
AGAITMLLTDRNINTSFFDPAGGGDPILYQHLFWFFGHPEV
>184.3(48h)_RP
WLLPPSLTLLLMSSIIEKGAGTGWTVYPPLAANVAHGGASVDLAIFSLHM
AGISSILGAINFISTAINMRPSGMLSDRLSLFVWAVSITALLLLLSLPVL
AGAITMLLTDRNINTSFFDPAGGGDPILYQHLFWFFGHPEV
>26.2(20h)_RP
WLLPPSLTLLLMSSIIEKGAGTGWTVYPPLAANVAHGGASVDLAIFSLHM
AGISSILGAINFISTAINMRPSGMLSDRLSLFVWAVSITALLLLLSLPVL
AGAITMLLTDRNINTSFFDPAGGGDPILYQHLFWFFGHPEV
>15.2(15h)_RP
WLLPPSLTLLLMSSIIEKGAGTGWTVYPPLAANVAHGGASVDLAIFSLHM
TGISSILGAINFISTAINMRPSGMLSDRLSLFVWAVSITALLLLLSLPVL
AGAITMLLTDRNINTSFFDPAGGGDPILYQHLFWFFGHPEV
>63.12(15i)_RP
WLLPPSLTLLLMSSIIEKGAGTGWTVYPPLAANVAHGGASVDLAIFSLHM
AGISSILGAINFISTAINMRPSGMLSDRLSLFVWAVSITALLLLLSLPVL
AGAITMLLTDRNINTSFFDPAEGGDPILYQHLFWFFGHPEV
>15.3(16h)_RP
WLLPPSLTLLLMSSIIEKGAGTGWTVYPPLAANVAHGGASVDLAIFSLHM
VGISSILGAINFISTAINMRPSGMLSDRLSLFVWAVSITALLLLLSLPVL
AGAITMLLTDRNINTSFFDPAGGGDPILYQHLFWFFGHPEV
>15.1(14h)_RP
WLLPPSLTLLLMSSIIEKGAGTGWTVYPPLAANVAHGGASVGLAIFSLHM
AGISSILGAINFISTAINMRPSGMLSDRLSLFVWAVSITALLLLLSLPVL
AGAITMLLTDRNINTSFFDPAGGGDPILYQHLFWFFGHPEV
>52.13(10i)_RP
WLLPPSLTLLLMSSIIEKGAGTGWTVYPPLAANVAHGGASVDLAIFSLHM
AGISSILGAINFISTAINMRPSGMLSDRLSLFVWAVSITALLLLLSLPVL
AGAIAMLLTDRNINTSFFDPAGGGDPILYQHLFWFFGHPEV
>AAN10228_RP cytochrome oxidase subunit I, partial (mitochondrion)[Rhynchophorus palmarum].
WLLPPSLTLLLMSSIIEXGAGTGWTVYXPLAANVAHGGASVDLAIFSLHM
AGISSILGAINFISTTINMRPSGMLSDRLSLFVWAVSITALLLLLSLPVL
AGAITMLLTDRNINTSFFDPAGGGDPILYQHLFWFFGHPEV
>AY131121_RP
WLLPPSLTLLLMSSIIEXGAGTGWTVYXPLAANVAHGGASVDLAIFSLHM
AGISSILGAINFISTTINMRPSGMLSDRLSLFVWAVSITALLLLLSLPVL
AGAITMLLTDRNINTSFFDPAGGGDPILYQHLFWFFGHPEV
>125.2(43h)_RP
WLLPPSLTLLLMSSIIEKGAGTGWTVYPPLAANVAHGGAPVDLAILSLHM
AGISSILGAINFISTAINMRPSGMLSDRLSLFVWAVSITALLLLLSLPVL
AGAITMLLTDRNINTTFFDPAGGGDPILYQHLFWFFGHPEV
>AAN10216_YF cytochrome oxidase subunit I, partial (mitochondrion) [Yuccaborusfrontalis].
WLLPPSLTLLIMSSIVEKGAGTGWTVYPPLSANIAHGGASVDLAIFSLHM
AGISSILGAINFISTAINMRPMGILSDRLSLFIWAVSITAILLLLSLPVL
AGXITMLLTDRNINTTFFDPAGGGDPILYQHLFWFFGHPEV
>YP_006576018_SS cytochrome c oxidase subunit I (mitochondrion) [Sphenophorus sp.BYU-CO246].
WLLPPSLTLLLMSSIIDKGAGTGWTVYPPLSSNIAHNGASVDLAIFSLHM
AGISSILGAINFISTAINMRPTGMFSERLTLFIWAVSITALLLLLSLPVL
AGAITMLLTDRNINTSFFDPAGGGDPILYQHLFWFFGHPEV
>ACZ81658_SO cytochrome oxidase subunit I, partial (mitochondrion) [Sitophilusoryzae].
WLLPPSLTLLLMSSFIEKGAGTGWTVYPPLSSNIAHEGASVDLAIFSLHM
AGISSILGAINFITTAYNMRPSGMLSERMTLFIWAVSITAILLLFSLPVL
AGAITMLLTDRNINTSFFDPAGGGDPILYQHLFWFFGHPEV
>AAN10206_SO cytochrome oxidase subunit I, partial (mitochondrion) [Sitophilusoryzae].
WLLPPSLTLLLMSSFIEKGAGTGWTVYPPLSSNIAHEGASVDLAIFSLHM
AGISSILGAINFITTAYNMRPSGMLSERMTLFIWAVSITAILLLFSLPVL
AGAITMLLTDRNINTSFFDPAGGGDPILYQHLFWFFGHPEV
>AAN10207_SZ cytochrome oxidase subunit I, partial (mitochondrion) [Sitophiluszeamais].
WLLPPSLILLLMSSFIEKGAGTGWTVYPPLSSNIAHEGASVDLAIFSLHM
AGISSILGAINFISTTYNMRPSGMLSDRMTLFIWAVSITAILLLLSLPVL
AGAITMLLTDRNINTSFFDPAGGGDPILYQHLFWFFGHPEV
>AAN10209_SL cytochrome oxidase subunit I, partial (mitochondrion) [Sitophiluslinearis].
WLLPPSLSLLLMSSLVEKGAGTGWTVYPPLSSNIAHEGASVDLAIFSLHM
AGISSILGAINFITTAYNMRPSGMFSDQMALFIWAVSITAILLLLSLPVL
AGAITMLLTDRNINTSFFDPAGGGDPILYQHLFWFFGHPEV
>AEK96364_PN cytochrome oxidase subunit 1, partial (mitochondrion) [Pandeleteiusnodifer].
WLLPPSLMFLLMSSIVDKGAGTGWTVYPPLSANIAHEGSSVDMAIFSLHM
AGVSSILGAINFISTVLNMRPSGMTTDRMSLFVWAVKITAILLLLSLPVL
AGAITMLLTDRNINTSFFDPAGGGDPILYQHLFWFFGHPEV
>YP_006576057_NX cytochrome c oxidase subunit I, partial (mitochondrion) [Naupactusxanthographus].
WLLPPSLTFLLMSSIVDKGAGTGWTVYPPLSANIAHEGSSVDLAIFSLHM
AGVSSILGAVNFISTVLNMRPSGMSPDRMPLFVWAVEITAILLLLSLPVL
AGAITMLLTDRNINTSFFDPAGGGDPILYQHLFWFFGHPEV
>ADA69236_PH cytochrome oxidase subunit I, partial (mitochondrion) [Psacotheahilaris].
WLLPPSLTLLIMSSIVENGAGTGWTVYPPLAANVAHSGASVDLAIFSLHL
AGISSILGAVNFITTVINMRPSGMSLDRLPLFVWAVKITAILLLLSLPVL
AGAITMLLTDRNLNTSFFDPAGGGDPILYQHLFWFFGHPEV
>AGC09879_HP cytochrome oxidase subunit I, partial (mitochondrion) [Hycleusphaleratus].
WLLPPSLTLLIMSSIVENGAGTGWTVYPPLSSNIAHGGSSVDLAIFSLHL
AGVSSILGAVNFISTVINMRPAGMTFDRMPLFVWAVAITALLLLLSLPVL
AGAITMLLTDRNLNTSFFDPAGGGDPILYQHLFWFFGHPES
>AFV93264_HC cytochrome oxidase subunit I, partial (mitochondrion) [Hycleuschodschenticus].
WLLPPSLTLLIMSSIVENGAGTGWTVYPPLSSNIAHGGSSVDLAIFSLHL
AGVSSILGAVNFITTVINMRPAGMTFDRMPLFVWAVAITALLLLLSLPVL
AGAITMLLTDRNLNTSFFDPAGGGDPILYQHLFWFFGHPES
