# Supplementary material for: Rhynchophorus palmarum in Disguise: Undescribed Polymorphism in the “Black” Palm Weevil
Source: PLoS One. 2015 Dec 18;10(12):e0143210. doi: 10.1371/journal.pone.0143210 (PMC4684280; doi:10.1371/journal.pone.0143210)
Supplement: S3 Database — (TXT) [file pone.0143210.s003.txt]

Name	Modified	Description	Size	Accession	Start of sequence	Latin name	Taxonomy	Common name	Linear
KF3113(60-65)_RF			141		WLLPPSLTLLLMSSIVEKGAGTGWTVYPPLAGNVAHSGASVDLAIFSLHM
GU581(319-516)_RF			141		WLLPPSLTLLLMSSIVEKGAGTGWTVYPPLAGNVAHSGASVDLAIFSLHM
KF311(371-442)_RF			141		WLLPPSLTLLLMSSIVEKGAGTGWTVYPPLAGNVAHSGASVDLAIFSLHM
KF3114(50-79)_RF			141		WLLPPSLTLLLMSSIVEKGAGTGWTVYPPLAGNVAHSGASVDLAIFSLHM
KF3114(90-91)_RF			141		WLLPPSLTLLLMSSIVEKGAGTGWTVYPPLAGNVAHSGASVDLAIFSLHM
KF311(495-527)_RF			141		WLLPPSLTLLLMSSIVEKGAGTGWTVYPPLAGNVAHSGASVDLAIFSLHM
KF4130(64-65)_RF			141		WLLPPSLTLLLMSSIVEKGAGTGWTVYPPLAGNVAHSGASVDLAIFSLHM
KF4130(6-70)_RF			141		WLLPPSLTLLLMSSIVEKGAGTGWTVYPPLAGNVAHSGASVDLAIFSLHM
KF413073_RF			141		WLLPPSLTLLLMSSIVEKGAGTGWTVYPPLAGNVAHSGASVDLAIFSLHM
KF3114(92-94)_RF			141		WLLPPSLTLLLMSSIVEKGAGTGWTVYPPLAGNVAHSGASVDLAIFSLHM
KF31163(4,6&8)_KF3116(40-44&46-48)_RB			141		WLLPPSLTLLLMSSIVEKGAGTGWTVYPPLAGNVAHSGASVDLAIFSLHM
AGY7964(0,2,4,6,7,8&9)_AGY7965(0,3&4)_RB		cytochrome c oxidase subunit I, partial (mitochondrion)[Rhynchophorus bilineatus].	141		WLLPPSLTLLLMSSIVEKGAGTGWTVYPPLAGNVAHSGASVDLAIFSLHM				Linear
GU5815(17-25)_RF			141		WLLPPSLTLLLMSSVVEKGAGTGWTVYPPLASNVAHSGASVDLAIFSLHM
GU5815(39-44)_RF			141		WLLPPSLTLLLMSSVVEKGAGTGWTVYPPLASNVAHSGASVDLAIFSLHM
GU581(582-628)_RF			141		WLLPPSLTLLLMSSVVEKGAGTGWTVYPPLASNVAHSGASVDLAIFSLHM
JX294413_RF			141		WLLPPSLTLLLMSSVVEKGAGTGWTVYPPLASNVAHSGASVDLAIFSLHM
KF3113(66-70)_RF			141		WLLPPSLTLLLMSSVVEKGAGTGWTVYPPLASNVAHSGASVDLAIFSLHM
KF3114(43-49)_RF			141		WLLPPSLTLLLMSSVVEKGAGTGWTVYPPLASNVAHSGASVDLAIFSLHM
KF3114(81-89)_RF			141		WLLPPSLTLLLMSSVVEKGAGTGWTVYPPLASNVAHSGASVDLAIFSLHM
KF413063_RF			141		WLLPPSLTLLLMSSVVEKGAGTGWTVYPPLASNVAHSGASVDLAIFSLHM
GU5815(26-38)_RF			141		WLLPPSLTLLLMSSVVEKGAGTGWTVYPPLAGNVAHSGASVDLAIFSLHM
GU5815(49-81)_RF			141		WLLPPSLTLLLMSSVVEKGAGTGWTVYPPLAGNVAHSGASVDLAIFSLHM
KF3115(28-47)_RF			141		WLLPPSLTLLLMSSIVEKGAGTGWTVYPPLAGNVAHSGASVDLAIFSLHM
KF3115(49-62)_RF			141		WLLPPSLTLLLMSSIVEKGAGTGWTVYPPLAGNVAHSGASVDLAIFSLHM
KF3115(65-75)_RF			141		WLLPPSLTLLLMSSIVEKGAGTGWTVYPPLAGNVAHSGASVDLAIFSLHM
KF3115(79-91)_RF			141		WLLPPSLTLLLMSSIVEKGAGTGWTVYPPLAGNVAHSGASVDLAIFSLHM
KF311(593-633)_RF			141		WLLPPSLTLLLMSSIVEKGAGTGWTVYPPLAGNVAHSGASVDLAIFSLHM
KF3115(63,78)_RF			141		WLLPPSLTLLLMSSIIEKGAGTGWTVYPPLAGNVAHSGASVDLAIFSLHM
AGY796(05,09,10&14)(17-19&23-39)_RV		cytochrome c oxidase subunit I, partial (mitochondrion)[Rhynchophorus vulneratus].	141		WLLPPSLTLLLMSSIVEKGAGTGWTVYPPLAGNVAHSGASVDLAIFSLHM				Linear
KF311578_&_AGY79569_RV			141		WLLPPSLTLLLMSSIIEKGAGTGWTVYPPLAGNVAHSGASVDLAIFSLHM
KF311(600-633)_RV			141		WLLPPSLTLLLMSSIVEKGAGTGWTVYPPLAGNVAHSGASVDLAIFSLHM
KF311645_&_AGY79651_RB			141		WLLPPSLTLLLMSSIVEKGAGTGWTVYPPLAGNVAHSGASVDLAIFSLHM
KF3116(35&39)_AGY796(41&45)_RB			141		WLLPPSLTLLLMSSIVEKGAGTGWTVYPPLAGNVAHSGASVDLAIFSLHM
KF311637_&_AGY79643_RB			141		WLLPPSLILLLMSSIVEKGAGTGWTVYPPLAGNVAHSGASVDLAIFSLHM
GU5815(45-47)_RF			141		WLLPPSLTLLLMSSVVEKGAGTGWTVYPPLASNVAHSGASVDLAIFSLHM
KF3115(48,76,77,92)_RF			141		WLLPPSLTLLLMSSIVEKGAGTGWTVYPPLAGNVAHSGASVDLAIFSLHM
KF311564_RF			141		WLLPPSLTLLLMSSIVEKGAGTGWTVYPPLAGNVAHSGASVDLAIFSLHM
AY131113_RC			141		WLLPPSLTLLLMSSIVEKGAGTGWTVYPPLAANIAHSGASVDLAIFSLHM
KF311359_RC			141		WLLPPSLTLLLMSSIVEKGAGTGWTVYPPLAANIAHSGASVDLAIFSLHM
AGY79364_RP		cytochrome c oxidase subunit I, partial (mitochondrion)[Rhynchophorus palmarum].	141		WLLPPSLTLLLMSSIIEKGAGTGWTVYPPLAANAAHGGASVDLAIFSLHM				Linear
ADD23966_RP		cytochrome oxidase subunit I, partial (mitochondrion)[Rhynchophorus palmarum].	141		WLLPPSLTLLLMSSIIEKGAGTGWTVYPPLAANVAHGGASVDLAIFSLHM				Linear
KF311358_RP			141		WLLPPSLTLLLMSSIIEKGAGTGWTVYPPLAANAAHGGASVDLAIFSLHM
GU581629_RP			141		WLLPPSLTLLLMSSIIEKGAGTGWTVYPPLAANVAHGGASVDLAIFSLHM
184.3(48h)_RP			141		WLLPPSLTLLLMSSIIEKGAGTGWTVYPPLAANVAHGGASVDLAIFSLHM
26.2(20h)_RP			141		WLLPPSLTLLLMSSIIEKGAGTGWTVYPPLAANVAHGGASVDLAIFSLHM
15.2(15h)_RP			141		WLLPPSLTLLLMSSIIEKGAGTGWTVYPPLAANVAHGGASVDLAIFSLHM
63.12(15i)_RP			141		WLLPPSLTLLLMSSIIEKGAGTGWTVYPPLAANVAHGGASVDLAIFSLHM
15.3(16h)_RP			141		WLLPPSLTLLLMSSIIEKGAGTGWTVYPPLAANVAHGGASVDLAIFSLHM
15.1(14h)_RP			141		WLLPPSLTLLLMSSIIEKGAGTGWTVYPPLAANVAHGGASVGLAIFSLHM
52.13(10i)_RP			141		WLLPPSLTLLLMSSIIEKGAGTGWTVYPPLAANVAHGGASVDLAIFSLHM
AAN10228_RP		cytochrome oxidase subunit I, partial (mitochondrion)[Rhynchophorus palmarum].	141		WLLPPSLTLLLMSSIIEXGAGTGWTVYXPLAANVAHGGASVDLAIFSLHM				Linear
AY131121_RP			141		WLLPPSLTLLLMSSIIEXGAGTGWTVYXPLAANVAHGGASVDLAIFSLHM
125.2(43h)_RP			141		WLLPPSLTLLLMSSIIEKGAGTGWTVYPPLAANVAHGGAPVDLAILSLHM
AAN10216_YF		cytochrome oxidase subunit I, partial (mitochondrion) [Yuccaborusfrontalis].	141		WLLPPSLTLLIMSSIVEKGAGTGWTVYPPLSANIAHGGASVDLAIFSLHM				Linear
YP_006576018_SS		cytochrome c oxidase subunit I (mitochondrion) [Sphenophorus sp.BYU-CO246].	141		WLLPPSLTLLLMSSIIDKGAGTGWTVYPPLSSNIAHNGASVDLAIFSLHM				Linear
ACZ81658_SO		cytochrome oxidase subunit I, partial (mitochondrion) [Sitophilusoryzae].	141		WLLPPSLTLLLMSSFIEKGAGTGWTVYPPLSSNIAHEGASVDLAIFSLHM				Linear
AAN10206_SO		cytochrome oxidase subunit I, partial (mitochondrion) [Sitophilusoryzae].	141		WLLPPSLTLLLMSSFIEKGAGTGWTVYPPLSSNIAHEGASVDLAIFSLHM				Linear
AAN10207_SZ		cytochrome oxidase subunit I, partial (mitochondrion) [Sitophiluszeamais].	141		WLLPPSLILLLMSSFIEKGAGTGWTVYPPLSSNIAHEGASVDLAIFSLHM				Linear
AAN10209_SL		cytochrome oxidase subunit I, partial (mitochondrion) [Sitophiluslinearis].	141		WLLPPSLSLLLMSSLVEKGAGTGWTVYPPLSSNIAHEGASVDLAIFSLHM				Linear
AEK96364_PN		cytochrome oxidase subunit 1, partial (mitochondrion) [Pandeleteiusnodifer].	141		WLLPPSLMFLLMSSIVDKGAGTGWTVYPPLSANIAHEGSSVDMAIFSLHM				Linear
YP_006576057_NX		cytochrome c oxidase subunit I, partial (mitochondrion) [Naupactusxanthographus].	141		WLLPPSLTFLLMSSIVDKGAGTGWTVYPPLSANIAHEGSSVDLAIFSLHM				Linear
ADA69236_PH		cytochrome oxidase subunit I, partial (mitochondrion) [Psacotheahilaris].	141		WLLPPSLTLLIMSSIVENGAGTGWTVYPPLAANVAHSGASVDLAIFSLHL				Linear
AGC09879_HP		cytochrome oxidase subunit I, partial (mitochondrion) [Hycleusphaleratus].	141		WLLPPSLTLLIMSSIVENGAGTGWTVYPPLSSNIAHGGSSVDLAIFSLHL				Linear
AFV93264_HC		cytochrome oxidase subunit I, partial (mitochondrion) [Hycleuschodschenticus].	141		WLLPPSLTLLIMSSIVENGAGTGWTVYPPLSSNIAHGGSSVDLAIFSLHL				Linear
